# Supplementary material for: Carabrone Attenuates Metabolic Dysfunction–Associated Steatohepatitis by Targeting STAT3 in Mice
Source: MedComm (2020). 2025 Mar 10;6(3):e70145. doi: 10.1002/mco2.70145 (PMC11892021; doi:10.1002/mco2.70145)
Supplement: Supplementary file 2 — Supporting Information: Table S5 and 6. Excel file containing additional data too large to fit in a PDF, related to Figure 5C and Figure 5G. [file MCO2-6-e70145-s002.xlsx]

## Sheet: TableS5. Related to Figure 5C
Accession	Description	Abundances (Normalized): F1: Sample, A1	Abundances (Normalized): F2: Sample, A2	Abundances (Normalized): F3: Sample, A3	Average Abundances
Q8BTY1	Kynurenine--oxoglutarate transaminase 1 OS=Mus musculus OX=10090 GN=Kyat1 PE=1 SV=1	9.74641e+07	1.28344e+08	5.55101e+07	9.37727e+07
Q60866	Phosphotriesterase-related protein OS=Mus musculus OX=10090 GN=Pter PE=1 SV=1	3.93778e+07	5.83886e+07	2.38984e+07	4.05549e+07
P99025	GTP cyclohydrolase 1 feedback regulatory protein OS=Mus musculus OX=10090 GN=Gchfr PE=1 SV=3	3.09143e+07	3.51855e+07	2.09389e+07	2.90129e+07
Q62426	Cystatin-B OS=Mus musculus OX=10090 GN=Cstb PE=1 SV=1	1.88217e+07	1.92072e+07	1.30419e+07	1.70236e+07
Q9D5J6	Sedoheptulokinase OS=Mus musculus OX=10090 GN=Shpk PE=1 SV=1	1.41523e+07	2.01492e+07	6.98461e+06	1.37621e+07
Q9CQ75	NADH dehydrogenase [ubiquinone] 1 alpha subcomplex subunit 2 OS=Mus musculus OX=10090 GN=Ndufa2 PE=1 SV=3	1.24045e+07	1.63086e+07	8.07998e+06	1.22644e+07
Q91XF0	Pyridoxine-5'-phosphate oxidase OS=Mus musculus OX=10090 GN=Pnpo PE=1 SV=1	8.17538e+06	1.95991e+07	7.07166e+06	1.16154e+07
P42227	Signal transducer and activator of transcription 3 OS=Mus musculus OX=10090 GN=Stat3 PE=1 SV=2	9.16249e+06	1.28437e+07	9.59808e+06	1.05348e+07
O89017	Legumain OS=Mus musculus OX=10090 GN=Lgmn PE=1 SV=1	1.13698e+07	1.02823e+07	5.58249e+06	9.07819e+06
Q8VDQ1	Prostaglandin reductase 2 OS=Mus musculus OX=10090 GN=Ptgr2 PE=1 SV=2	8.70679e+06	9.95813e+06	7.00234e+06	8.55575e+06
P62774	Myotrophin OS=Mus musculus OX=10090 GN=Mtpn PE=1 SV=2	9.14038e+06	1.34068e+07	2.09112e+06	8.21278e+06
Q8BTZ7	Mannose-1-phosphate guanyltransferase beta OS=Mus musculus OX=10090 GN=Gmppb PE=1 SV=1	9.45989e+06	1.07938e+07	4.23928e+06	8.16431e+06
P61079	Ubiquitin-conjugating enzyme E2 D3 OS=Mus musculus OX=10090 GN=Ube2d3 PE=1 SV=1	9.10814e+06	9.97926e+06	5032038	8.03981e+06
Q9JK38	Glucosamine 6-phosphate N-acetyltransferase OS=Mus musculus OX=10090 GN=Gnpnat1 PE=1 SV=1	7.99761e+06	1.07148e+07	5.19044e+06	7.96762e+06
P30416	Peptidyl-prolyl cis-trans isomerase FKBP4 OS=Mus musculus OX=10090 GN=Fkbp4 PE=1 SV=5	7.76849e+06	1.1921e+07	3.91396e+06	7.86782e+06
Q9DCC4	Pyrroline-5-carboxylate reductase 3 OS=Mus musculus OX=10090 GN=Pycr3 PE=1 SV=2	7.2761e+06	9.15588e+06	4.38746e+06	6.93981e+06
Q99LP6	GrpE protein homolog 1, mitochondrial OS=Mus musculus OX=10090 GN=Grpel1 PE=1 SV=1	5.98684e+06	9.94774e+06	4.85174e+06	6.92877e+06
D3YYS6	Monoglyceride lipase OS=Mus musculus OX=10090 GN=Mgll PE=1 SV=1	6.52264e+06	8.96547e+06	5.20078e+06	6.8963e+06
Q99NF7	Protein-serine/threonine phosphatase OS=Mus musculus OX=10090 GN=Ppm1b PE=1 SV=1	6.82087e+06	9.77905e+06	3.00488e+06	6.53494e+06
Q8VDG5	Phosphopantothenate--cysteine ligase OS=Mus musculus OX=10090 GN=Ppcs PE=1 SV=1	7.18518e+06	6.92625e+06	5.43258e+06	6.51467e+06
A0A0R4J069	Selenocysteine lyase OS=Mus musculus OX=10090 GN=Scly PE=1 SV=1	6.88879e+06	8.87324e+06	3.66786e+06	6.47663e+06
P48774	Glutathione S-transferase Mu 5 OS=Mus musculus OX=10090 GN=Gstm5 PE=1 SV=1	7.30887e+06	7.46468e+06	4.11971e+06	6.29775e+06
Q8BFW7	Lipoma-preferred partner homolog OS=Mus musculus OX=10090 GN=Lpp PE=1 SV=1	6.64954e+06	9.98846e+06	2.17504e+06	6.27102e+06
Q9QZN4	F-box only protein 6 OS=Mus musculus OX=10090 GN=Fbxo6 PE=1 SV=1	6.34072e+06	9.42536e+06	2.68927e+06	6.15178e+06
P35576	Glucose-6-phosphatase catalytic subunit 1 OS=Mus musculus OX=10090 GN=G6pc1 PE=1 SV=2	5.56589e+06	6.52797e+06	6.27175e+06	6.12187e+06
Q9D906	Ubiquitin-like modifier-activating enzyme ATG7 OS=Mus musculus OX=10090 GN=Atg7 PE=1 SV=1	6.08311e+06	6.44575e+06	3.96266e+06	5.49717e+06
Q8R2U6	Diphosphoinositol polyphosphate phosphohydrolase 2 OS=Mus musculus OX=10090 GN=Nudt4 PE=1 SV=1	2.52792e+06	4.93517e+06	8.91144e+06	5.45818e+06
Q9QZX7	Serine racemase OS=Mus musculus OX=10090 GN=Srr PE=1 SV=1	3.43246e+06	7.0943e+06	5.54333e+06	5.3567e+06
O35309	N-myc-interactor OS=Mus musculus OX=10090 GN=Nmi PE=1 SV=1	3.68545e+06	6.94896e+06	3.44029e+06	4.69157e+06
H3BJG8	3-ketoacyl-CoA thiolase A, peroxisomal (Fragment) OS=Mus musculus OX=10090 GN=Acaa1a PE=1 SV=1	1.47721e+06	9.21427e+06	2.7137e+06	4.4684e+06
P47809	Dual specificity mitogen-activated protein kinase kinase 4 OS=Mus musculus OX=10090 GN=Map2k4 PE=1 SV=2	2.60463e+06	7.03471e+06	3.71181e+06	4.45039e+06
O89110	Caspase-8 OS=Mus musculus OX=10090 GN=Casp8 PE=1 SV=1	2.67251e+06	8.66965e+06	1.23858e+06	4.19358e+06
Q9CZ30	Obg-like ATPase 1 OS=Mus musculus OX=10090 GN=Ola1 PE=1 SV=1	3.24079e+06	6.592e+06	2.48586e+06	4.10622e+06
Q921I1	Serotransferrin OS=Mus musculus OX=10090 GN=Tf PE=1 SV=1	3.68487e+06	5.1801e+06	3.27105e+06	4.04534e+06
Q8BK67	Protein RCC2 OS=Mus musculus OX=10090 GN=Rcc2 PE=1 SV=1	2.99407e+06	6.33333e+06	2.64568e+06	3.99103e+06
P61290	Proteasome activator complex subunit 3 OS=Mus musculus OX=10090 GN=Psme3 PE=1 SV=1	3.76386e+06	4.60874e+06	3.20879e+06	3.86046e+06
Q283N4	2-oxo-4-hydroxy-4-carboxy-5-ureidoimidazoline decarboxylase OS=Mus musculus OX=10090 GN=Urad PE=1 SV=1	5.50439e+06	3.88931e+06	2.0463e+06	3.81333e+06
Q9WUL7	ADP-ribosylation factor-like protein 3 OS=Mus musculus OX=10090 GN=Arl3 PE=1 SV=1	4.43441e+06	4.56995e+06	2.21285e+06	3.73907e+06
Q8BVQ5	Protein phosphatase methylesterase 1 OS=Mus musculus OX=10090 GN=Ppme1 PE=1 SV=5	3.88047e+06	4.69006e+06	2.04966e+06	3.54006e+06
Q8CE80	Calpain inhibitor OS=Mus musculus OX=10090 GN=Cast PE=1 SV=1	3.1028e+06	5.00167e+06	2.12727e+06	3.41058e+06
A0A1Y7VM56	NAD-dependent protein deacylase sirtuin-5, mitochondrial OS=Mus musculus OX=10090 GN=Sirt5 PE=1 SV=1	4.04495e+06	2.66419e+06	2.9205e+06	3.20988e+06
P03899	NADH-ubiquinone oxidoreductase chain 3 OS=Mus musculus OX=10090 GN=mt-Nd3 PE=1 SV=3	3.43345e+06	4.77134e+06	1.35856e+06	3.18778e+06
Q99LS3	Phosphoserine phosphatase OS=Mus musculus OX=10090 GN=Psph PE=1 SV=1	2.92666e+06	5.27519e+06	1.21006e+06	3.1373e+06
A0A087WS56	Fibronectin OS=Mus musculus OX=10090 GN=Fn1 PE=1 SV=1	3.32399e+06	1.39762e+06	4.52211e+06	3.08124e+06
Q9Z1K5	E3 ubiquitin-protein ligase ARIH1 OS=Mus musculus OX=10090 GN=Arih1 PE=1 SV=3	3.17866e+06	3.26531e+06	2.76153e+06	3.0685e+06
A2AUM6	Signal recognition particle 14 kDa protein OS=Mus musculus OX=10090 GN=Srp14 PE=1 SV=1	2.07606e+06	4.63646e+06	2.1413e+06	2.95128e+06
Q3U2A8	Valine--tRNA ligase, mitochondrial OS=Mus musculus OX=10090 GN=Vars2 PE=1 SV=2	2.10242e+06	3.93373e+06	2.53759e+06	2.85792e+06
Q91YE3	Egl nine homolog 1 OS=Mus musculus OX=10090 GN=Egln1 PE=1 SV=2	433432	7.97764e+06	114268	2.84178e+06
Q9D5V5	Cullin-5 OS=Mus musculus OX=10090 GN=Cul5 PE=1 SV=3	2.6731e+06	2.53213e+06	2.50809e+06	2.57111e+06
Q9R061	Cytosolic Fe-S cluster assembly factor NUBP2 OS=Mus musculus OX=10090 GN=Nubp2 PE=1 SV=1	1.6598e+06	5.05682e+06	687968	2.4682e+06
Q8BH60	Golgi-associated PDZ and coiled-coil motif-containing protein OS=Mus musculus OX=10090 GN=Gopc PE=1 SV=1	2.02791e+06	3.58933e+06	1.6255e+06	2.41425e+06
Q3U5F4	YrdC domain-containing protein, mitochondrial OS=Mus musculus OX=10090 GN=Yrdc PE=1 SV=1	2.24195e+06	3.58661e+06	1304842	2.3778e+06
Q9JIA7	Sphingosine kinase 2 OS=Mus musculus OX=10090 GN=Sphk2 PE=1 SV=2	2.07184e+06	2.91043e+06	1.70712e+06	2.2298e+06
O08759	Ubiquitin-protein ligase E3A OS=Mus musculus OX=10090 GN=Ube3a PE=1 SV=2	1.80037e+06	2.97656e+06	1.57307e+06	2.11667e+06
Q9D0M0	Exosome complex exonuclease RRP42 OS=Mus musculus OX=10090 GN=Exosc7 PE=1 SV=2	1.74598e+06	2.95573e+06	1.46687e+06	2.05619e+06
A0A0R4J1H0	E3 ubiquitin-protein ligase MARCHF5 OS=Mus musculus OX=10090 GN=Marchf5 PE=1 SV=1	2.07321e+06	2.14323e+06	1.81715e+06	2.0112e+06
Q11136	Xaa-Pro dipeptidase OS=Mus musculus OX=10090 GN=Pepd PE=1 SV=3	1.96791e+06	2.90341e+06	963182	1.94483e+06
P08207	Protein S100-A10 OS=Mus musculus OX=10090 GN=S100a10 PE=1 SV=2	1.63828e+06	2.39211e+06	1.70746e+06	1.91262e+06
Q2TBE6	Phosphatidylinositol 4-kinase type 2-alpha OS=Mus musculus OX=10090 GN=Pi4k2a PE=1 SV=1	2.13025e+06	1.55592e+06	1.96402e+06	1.8834e+06
P03911	NADH-ubiquinone oxidoreductase chain 4 OS=Mus musculus OX=10090 GN=Mtnd4 PE=1 SV=1	1.72458e+06	2.60019e+06	1.30784e+06	1.87754e+06
O08915	AH receptor-interacting protein OS=Mus musculus OX=10090 GN=Aip PE=1 SV=1	1.86618e+06	2.38798e+06	1375486	1.87655e+06
Q7M753	Pantothenate kinase 2, mitochondrial OS=Mus musculus OX=10090 GN=Pank2 PE=1 SV=1	1.80122e+06	2.05077e+06	1.33813e+06	1.73004e+06
Q8CGY8	UDP-N-acetylglucosamine--peptide N-acetylglucosaminyltransferase 110 kDa subunit OS=Mus musculus OX=10090 GN=Ogt PE=1 SV=2	1.65476e+06	1.92067e+06	1.46663e+06	1.68069e+06
Q9CQ80	Vacuolar protein-sorting-associated protein 25 OS=Mus musculus OX=10090 GN=Vps25 PE=1 SV=1	1.36556e+06	1.74684e+06	1.9041e+06	1.67217e+06
Q9QZS5	Serine/threonine-protein kinase Sgk2 OS=Mus musculus OX=10090 GN=Sgk2 PE=1 SV=1	1.08326e+06	2.86631e+06	935524	1.62836e+06
P50543	Protein S100-A11 OS=Mus musculus OX=10090 GN=S100a11 PE=1 SV=1	1.92955e+06	926974	1.97793e+06	1.61149e+06
Q99JZ7	ERBB receptor feedback inhibitor 1 OS=Mus musculus OX=10090 GN=Errfi1 PE=1 SV=1	1.34665e+06	2.16988e+06	1.30546e+06	1.60733e+06
Q64378	Peptidyl-prolyl cis-trans isomerase FKBP5 OS=Mus musculus OX=10090 GN=Fkbp5 PE=1 SV=1	1.58888e+06	2.33098e+06	894792	1.60488e+06
O08738	Caspase-6 OS=Mus musculus OX=10090 GN=Casp6 PE=1 SV=1	1.57945e+06	2.04328e+06	907813	1.51018e+06
A0A0J9YUG5	Methyltransferase-like 27 (Fragment) OS=Mus musculus OX=10090 GN=Mettl27 PE=1 SV=3	1.58389e+06	1.78914e+06	999542	1.45752e+06
Q80X81	Acetyl-Coenzyme A acetyltransferase 3 OS=Mus musculus OX=10090 GN=Acat3 PE=1 SV=1	162807	2.32742e+06	1.82968e+06	1.43997e+06
Q8C0D5	Elongation factor-like GTPase 1 OS=Mus musculus OX=10090 GN=Efl1 PE=1 SV=1	685070	2.11065e+06	1.41663e+06	1.40411e+06
Q9DB30	Phosphorylase b kinase gamma catalytic chain, liver/testis isoform OS=Mus musculus OX=10090 GN=Phkg2 PE=2 SV=2	1.24804e+06	1.74689e+06	1.12722e+06	1.37405e+06
A0A494B923	Bifunctional 3'-phosphoadenosine 5'-phosphosulfate synthase 2 OS=Mus musculus OX=10090 GN=Papss2 PE=1 SV=1	1.26853e+06	2.24208e+06	596250	1.36895e+06
Q99KI3	ER membrane protein complex subunit 3 OS=Mus musculus OX=10090 GN=Emc3 PE=1 SV=3	1.16889e+06	1.57335e+06	1.21498e+06	1.31907e+06
Q8VEJ4	Notchless protein homolog 1 OS=Mus musculus OX=10090 GN=Nle1 PE=1 SV=4	845654	885102	2.19491e+06	1.30855e+06
Q7TQJ3	Protein-ribulosamine 3-kinase OS=Mus musculus OX=10090 GN=Fn3k PE=1 SV=1	1.35522e+06	1.68669e+06	878098	1.30667e+06
Q921H9	Cytochrome c oxidase assembly factor 7 OS=Mus musculus OX=10090 GN=Coa7 PE=1 SV=1	1.11514e+06	1.72278e+06	1.0247e+06	1.28754e+06
A0A1L1SRE8	Low-density lipoprotein receptor OS=Mus musculus OX=10090 GN=Ldlr PE=1 SV=1	1.15926e+06	1.43033e+06	1.19794e+06	1.26251e+06
B2RT14	UDP-glucuronosyltransferase OS=Mus musculus OX=10090 GN=Ugt1a5 PE=1 SV=1	1.11011e+06	1.34287e+06	1.27137e+06	1.24145e+06
Q9CQK7	RWD domain-containing protein 1 OS=Mus musculus OX=10090 GN=Rwdd1 PE=1 SV=1	481946	2.68171e+06	536219	1.23329e+06
Q6IRU5	Clathrin light chain B OS=Mus musculus OX=10090 GN=Cltb PE=1 SV=1	899805	2.373e+06	423662	1.23215e+06
Q07456	Protein AMBP OS=Mus musculus OX=10090 GN=Ambp PE=1 SV=2	932714	1.81359e+06	912546	1.21962e+06
B1AU76	Nuclear autoantigenic sperm protein OS=Mus musculus OX=10090 GN=Nasp PE=1 SV=1	503788	2.33014e+06	808213	1.21405e+06
Q8BX70	Vacuolar protein sorting-associated protein 13C OS=Mus musculus OX=10090 GN=Vps13c PE=1 SV=2	1.0517e+06	1.36778e+06	1.22188e+06	1.21379e+06
P54731	FAS-associated factor 1 OS=Mus musculus OX=10090 GN=Faf1 PE=1 SV=2	1.19015e+06	2.00426e+06	433613	1.20934e+06
A2AVR6	Acyl-coenzyme A thioesterase 11 OS=Mus musculus OX=10090 GN=Acot11 PE=1 SV=1	1.25952e+06	1.67126e+06	679810	1.20353e+06
Q01237	3-hydroxy-3-methylglutaryl-coenzyme A reductase OS=Mus musculus OX=10090 GN=Hmgcr PE=1 SV=3	1.13076e+06	1.62131e+06	815444	1.18917e+06
Q60823	RAC-beta serine/threonine-protein kinase OS=Mus musculus OX=10090 GN=Akt2 PE=1 SV=1	249337	2.68321e+06	625498	1.18602e+06
A0A087WRI5	Adenylate kinase isoenzyme 6 OS=Mus musculus OX=10090 GN=Ak6 PE=1 SV=1	2.69232e+06	530214	306114	1.17622e+06
Q3TH34	DENN domain-containing protein 10 OS=Mus musculus OX=10090 GN=Dennd10 PE=1 SV=1	732835	1.98259e+06	792135	1.16919e+06
Q9JJL8	Serine--tRNA ligase, mitochondrial OS=Mus musculus OX=10090 GN=Sars2 PE=1 SV=2	449757	1.5373e+06	1.46303e+06	1.15003e+06
Q8C7R4	Ubiquitin-like modifier-activating enzyme 6 OS=Mus musculus OX=10090 GN=Uba6 PE=1 SV=1	1.04207e+06	1.92119e+06	443733	1.13566e+06
Q91YS7	Dual-specificity mitogen-activated protein kinase kinase 2 OS=Mus musculus OX=10090 GN=Map2k2 PE=1 SV=1	1.03474e+06	1.57564e+06	774262	1.12821e+06
Q80TM9	Nischarin OS=Mus musculus OX=10090 GN=Nisch PE=1 SV=2	616001	1.87306e+06	806985	1.09868e+06
F8WI26	Terminal nucleotidyltransferase 4B OS=Mus musculus OX=10090 GN=Tent4b PE=1 SV=1	589066	772952	1.90198e+06	1.088e+06
Q6GV12	3-ketodihydrosphingosine reductase OS=Mus musculus OX=10090 GN=Kdsr PE=1 SV=1	499945	1.29999e+06	1.4504e+06	1.08345e+06
Q3U5Q7	UMP-CMP kinase 2, mitochondrial OS=Mus musculus OX=10090 GN=Cmpk2 PE=1 SV=2	1.17137e+06	1.16522e+06	909384	1.08199e+06
Q80SY4	E3 ubiquitin-protein ligase MIB1 OS=Mus musculus OX=10090 GN=Mib1 PE=1 SV=1	1.20262e+06	1.9551e+06	58035.8	1.07192e+06
Q99K70	Ras-related GTP-binding protein C OS=Mus musculus OX=10090 GN=Rragc PE=1 SV=1	1.17617e+06	1.40131e+06	627394	1.06829e+06
Q9CPT3	N-acylneuraminate-9-phosphatase OS=Mus musculus OX=10090 GN=Nanp PE=1 SV=1	1.14453e+06	1.30038e+06	756962	1.06729e+06
Q9JK42	[Pyruvate dehydrogenase (acetyl-transferring)] kinase isozyme 2, mitochondrial OS=Mus musculus OX=10090 GN=Pdk2 PE=1 SV=2	1.08808e+06	1.30934e+06	781936	1.05979e+06
Q8R2R6	Mitochondrial ribosome-associated GTPase 1 OS=Mus musculus OX=10090 GN=Mtg1 PE=1 SV=2	979033	1.24551e+06	914893	1.04648e+06
Q99K95	Replication termination factor 2 OS=Mus musculus OX=10090 GN=Rtf2 PE=1 SV=1	1.0699e+06	1.34239e+06	711324	1.0412e+06
Q9JKV1	Proteasomal ubiquitin receptor ADRM1 OS=Mus musculus OX=10090 GN=Adrm1 PE=1 SV=2	1.19327e+06	1.03003e+06	880233	1.03451e+06
Q9R060	Cytosolic Fe-S cluster assembly factor NUBP1 OS=Mus musculus OX=10090 GN=Nubp1 PE=1 SV=1	1.02358e+06	1.37879e+06	631114	1.01116e+06
D3YVI6	COP9 signalosome complex subunit 7a (Fragment) OS=Mus musculus OX=10090 GN=Cops7a PE=1 SV=1	782639	1.35587e+06	852045	996851
Q91XE4	N-acyl-aromatic-L-amino acid amidohydrolase (carboxylate-forming) OS=Mus musculus OX=10090 GN=Acy3 PE=1 SV=1	1.01168e+06	1.59731e+06	379649	996213
Q9JI90	E3 ubiquitin-protein ligase RNF14 OS=Mus musculus OX=10090 GN=Rnf14 PE=1 SV=2	915066	1.38077e+06	675777	990536
O88543	COP9 signalosome complex subunit 3 OS=Mus musculus OX=10090 GN=Cops3 PE=1 SV=3	239984	2.37778e+06	323783	980516
Q6P9R2	Serine/threonine-protein kinase OSR1 OS=Mus musculus OX=10090 GN=Oxsr1 PE=1 SV=1	1.01446e+06	1.10009e+06	767311	960620
P42669	Transcriptional activator protein Pur-alpha OS=Mus musculus OX=10090 GN=Pura PE=1 SV=1	668302	1.25203e+06	896345	938893
Q8R3C0	Mini-chromosome maintenance complex-binding protein OS=Mus musculus OX=10090 GN=Mcmbp PE=1 SV=1	932935	1.10275e+06	694806	910164
Q8BGG9	Acyl-coenzyme A amino acid N-acyltransferase 2 OS=Mus musculus OX=10090 GN=Acnat2 PE=1 SV=1	829174	1.18892e+06	664980	894357
P61202	COP9 signalosome complex subunit 2 OS=Mus musculus OX=10090 GN=Cops2 PE=1 SV=1	611092	1.27741e+06	759043	882515
Q8BUU7	N-acetylgalactosamine kinase OS=Mus musculus OX=10090 GN=Galk2 PE=1 SV=1	753560	1.45825e+06	423170	878326
P61759	Prefoldin subunit 3 OS=Mus musculus OX=10090 GN=Vbp1 PE=1 SV=2	946389	1.15306e+06	528714	876055
A0A0G2JFJ6	Integrator complex subunit 3 OS=Mus musculus OX=10090 GN=Ints3 PE=1 SV=1	526940	524033	1.54348e+06	864819
Q63810	Calcineurin subunit B type 1 OS=Mus musculus OX=10090 GN=Ppp3r1 PE=1 SV=3	631794	834123	1.10348e+06	856465
Q04736	Tyrosine-protein kinase Yes OS=Mus musculus OX=10090 GN=Yes1 PE=1 SV=3	747406	1.04346e+06	747814	846227
Q9JJX7	Tyrosyl-DNA phosphodiesterase 2 OS=Mus musculus OX=10090 GN=Tdp2 PE=1 SV=1	555024	1.40644e+06	534304	831924
A0A0R4J1G9	Metalloreductase STEAP3 OS=Mus musculus OX=10090 GN=Steap3 PE=1 SV=1	758750	860895	846430	822025
Q8VDY9	Caspase activity and apoptosis inhibitor 1 OS=Mus musculus OX=10090 GN=Caap1 PE=1 SV=2	947506	400563	1.11727e+06	821781
J3QNU1	Arginyl-tRNA--protein transferase 1 OS=Mus musculus OX=10090 GN=Ate1 PE=1 SV=1	523210	1.51002e+06	421429	818220
Q8BWJ3	Phosphorylase b kinase regulatory subunit alpha, liver isoform OS=Mus musculus OX=10090 GN=Phka2 PE=1 SV=1	1.00499e+06	710843	713976	809937
G3X8U9	Stress-activated protein kinase JNK OS=Mus musculus OX=10090 GN=Mapk8 PE=1 SV=1	1.07778e+06	1.18402e+06	158268	806687
A0A494BA54	Carnosine N-methyltransferase OS=Mus musculus OX=10090 GN=Carnmt1 PE=1 SV=1	684442	1.17397e+06	543878	800762
O88533	Aromatic-L-amino-acid decarboxylase OS=Mus musculus OX=10090 GN=Ddc PE=1 SV=1	1.15653e+06	754129	488760	799806
Q8C0L0	Thioredoxin-related transmembrane protein 4 OS=Mus musculus OX=10090 GN=Tmx4 PE=1 SV=2	811448	1.03503e+06	503900	783459
P28651	Carbonic anhydrase-related protein OS=Mus musculus OX=10090 GN=Ca8 PE=1 SV=5	881322	1.14719e+06	321483	783331
P47857	ATP-dependent 6-phosphofructokinase, muscle type OS=Mus musculus OX=10090 GN=Pfkm PE=1 SV=3	741308	956200	621630	773046
Q08879	Fibulin-1 OS=Mus musculus OX=10090 GN=Fbln1 PE=1 SV=2	901912	699030	717216	772720
P50427	Steryl-sulfatase OS=Mus musculus OX=10090 GN=Sts PE=1 SV=1	627986	1.03374e+06	647981	769901
Q8K0P3	MTOR-associated protein MEAK7 OS=Mus musculus OX=10090 GN=Meak7 PE=2 SV=1	935008	1.13018e+06	234839	766676
Q8CAY6	Acetyl-CoA acetyltransferase, cytosolic OS=Mus musculus OX=10090 GN=Acat2 PE=1 SV=2	561639	1.31833e+06	396209	758726
O88668	Protein CREG1 OS=Mus musculus OX=10090 GN=Creg1 PE=1 SV=1	803423	802896	644367	750228
Q9Z223	Molybdopterin synthase catalytic subunit OS=Mus musculus OX=10090 GN=Mocs2 PE=1 SV=3	702536	1.26786e+06	237163	735854
Q8K094	Poliovirus receptor OS=Mus musculus OX=10090 GN=Pvr PE=1 SV=1	828525	878256	443736	716839
A0A0G2JFY5	Far upstream element-binding protein 1 OS=Mus musculus OX=10090 GN=Fubp1 PE=1 SV=1	1.25674e+06	308301	581500	715514
E9QKZ2	Importin-9 OS=Mus musculus OX=10090 GN=Ipo9 PE=1 SV=1	534565	940255	629000	701273
Q8C7G5	Apolipoprotein A-V OS=Mus musculus OX=10090 GN=Apoa5 PE=1 SV=1	589634	598437	864459	684177
A0A0R4J034	Pyridoxal-dependent decarboxylase domain-containing protein 1 OS=Mus musculus OX=10090 GN=Pdxdc1 PE=1 SV=1	576962	885692	556840	673165
O35114	Lysosome membrane protein 2 OS=Mus musculus OX=10090 GN=Scarb2 PE=1 SV=3	590653	693760	700902	661772
Q99L00	HAUS augmin-like complex subunit 8 OS=Mus musculus OX=10090 GN=Haus8 PE=1 SV=2	431008	635107	874410	646842
Q8CD15	Ribosomal oxygenase 2 OS=Mus musculus OX=10090 GN=Riox2 PE=1 SV=2	798795	389584	744808	644396
Q7TMC8	L-fucose kinase OS=Mus musculus OX=10090 GN=Fcsk PE=1 SV=1	660053	807624	464985	644221
E9PUG7	Eukaryotic translation initiation factor 2D OS=Mus musculus OX=10090 GN=Eif2d PE=1 SV=1	708305	701209	493648	634387
Q3TYX3	Histone-lysine N-trimethyltransferase SMYD5 OS=Mus musculus OX=10090 GN=Smyd5 PE=1 SV=2	719208	745128	433565	632634
Q9JKY5	Huntingtin-interacting protein 1-related protein OS=Mus musculus OX=10090 GN=Hip1r PE=1 SV=2	505853	1.07674e+06	282293	621628
Q61239	Protein farnesyltransferase/geranylgeranyltransferase type-1 subunit alpha OS=Mus musculus OX=10090 GN=Fnta PE=1 SV=1	599409	887137	339632	608726
Q8BHJ6	Serine incorporator 5 OS=Mus musculus OX=10090 GN=Serinc5 PE=2 SV=1	273873	587625	964144	608548
Q9CQF9	Prenylcysteine oxidase OS=Mus musculus OX=10090 GN=Pcyox1 PE=1 SV=1	699245	819484	298896	605875
Q8K304	E3 ubiquitin-protein ligase TM129 OS=Mus musculus OX=10090 GN=Tmem129 PE=2 SV=1	578020	774208	460259	604162
Q3U276	Succinate dehydrogenase assembly factor 1, mitochondrial OS=Mus musculus OX=10090 GN=Sdhaf1 PE=1 SV=1	520419	765325	522894	602879
P39039	Mannose-binding protein A OS=Mus musculus OX=10090 GN=Mbl1 PE=1 SV=1	551653	896116	360529	602766
Q8CFX1	GDH/6PGL endoplasmic bifunctional protein OS=Mus musculus OX=10090 GN=H6pd PE=1 SV=2	543172	683158	578962	601764
Q8C3X8	Lipase maturation factor 2 OS=Mus musculus OX=10090 GN=Lmf2 PE=1 SV=1	727991	603964	468033	599996
Q03147	Cyclin-dependent kinase 7 OS=Mus musculus OX=10090 GN=Cdk7 PE=1 SV=2	596385	674874	521398	597552
Q7TMY8	E3 ubiquitin-protein ligase HUWE1 OS=Mus musculus OX=10090 GN=Huwe1 PE=1 SV=5	615596	842964	332051	596870
Q5SVR0	TBC1 domain family member 9B OS=Mus musculus OX=10090 GN=Tbc1d9b PE=1 SV=1	524380	667020	567694	586365
F6X2V9	Protein LSM14 homolog A (Fragment) OS=Mus musculus OX=10090 GN=Lsm14a PE=1 SV=2	436488	725213	567883	576528
E9Q9M5	Ubiquitin carboxyl-terminal hydrolase 19 OS=Mus musculus OX=10090 GN=Usp19 PE=1 SV=1	463457	1.12397e+06	107425	564952
Q9R1T2	SUMO-activating enzyme subunit 1 OS=Mus musculus OX=10090 GN=Sae1 PE=1 SV=1	565392	671034	455782	564069
Q80UP8	Sodium-dependent phosphate transporter 2 OS=Mus musculus OX=10090 GN=Slc20a2 PE=1 SV=2	383723	899462	400178	561121
Q9D1G5	Leucine-rich repeat-containing protein 57 OS=Mus musculus OX=10090 GN=Lrrc57 PE=1 SV=1	450132	834995	395679	560269
Q9CZT6	Protein CMSS1 OS=Mus musculus OX=10090 GN=Cmss1 PE=2 SV=1	242999	196342	1.23757e+06	558972
P54818	Galactocerebrosidase OS=Mus musculus OX=10090 GN=Galc PE=1 SV=2	604246	609449	459583	557759
Q9JKX3	Transferrin receptor protein 2 OS=Mus musculus OX=10090 GN=Tfr2 PE=1 SV=2	624015	540910	475853	546926
Q8CES0	N-alpha-acetyltransferase 30 OS=Mus musculus OX=10090 GN=Naa30 PE=1 SV=2	455025	932979	233965	540656
Q3ULJ0	Glycerol-3-phosphate dehydrogenase 1-like protein OS=Mus musculus OX=10090 GN=Gpd1l PE=1 SV=2	564989	672895	380938	539607
F6V294	Serine/threonine-protein phosphatase 4 regulatory subunit 1 (Fragment) OS=Mus musculus OX=10090 GN=Ppp4r1 PE=1 SV=1	395336	779651	419139	531375
P61963	DDB1- and CUL4-associated factor 7 OS=Mus musculus OX=10090 GN=Dcaf7 PE=1 SV=1	689112	247326	648958	528465
Q9Z255	Ubiquitin-conjugating enzyme E2 A OS=Mus musculus OX=10090 GN=Ube2a PE=1 SV=1	694640	518982	365901	526508
A2ALU4	Protein Shroom2 OS=Mus musculus OX=10090 GN=Shroom2 PE=1 SV=1	316357	496839	754953	522716
Q9Z1F9	SUMO-activating enzyme subunit 2 OS=Mus musculus OX=10090 GN=Uba2 PE=1 SV=1	688386	720149	151579	520038
Q9D8U0	Interferon-related developmental regulator 2 OS=Mus musculus OX=10090 GN=Ifrd2 PE=1 SV=1	539216	613891	368554	507220
Q14CH1	Molybdenum cofactor sulfurase OS=Mus musculus OX=10090 GN=Mocos PE=1 SV=1	362795	773417	382238	506150
O54984	ATPase GET3 OS=Mus musculus OX=10090 GN=Get3 PE=1 SV=2	325684	712948	456623	498418
Q64261	Cyclin-dependent kinase 6 OS=Mus musculus OX=10090 GN=Cdk6 PE=1 SV=2	314789	930402	228615	491269
Q99J83	Autophagy protein 5 OS=Mus musculus OX=10090 GN=Atg5 PE=1 SV=1	594786	637074	226980	486280
Q8BVG4	Dipeptidyl peptidase 9 OS=Mus musculus OX=10090 GN=Dpp9 PE=1 SV=2	665292	327270	446909	479824
P97377	Cyclin-dependent kinase 2 OS=Mus musculus OX=10090 GN=Cdk2 PE=1 SV=2	574864	561311	298772	478316
Q9DBL9	1-acylglycerol-3-phosphate O-acyltransferase ABHD5 OS=Mus musculus OX=10090 GN=Abhd5 PE=1 SV=1	387024	665735	345332	466030
Q9CQ43	Deoxyuridine 5'-triphosphate nucleotidohydrolase OS=Mus musculus OX=10090 GN=Dut PE=1 SV=1	720914	439600	231695	464069
E9PV45	Ubiquitinyl hydrolase 1 OS=Mus musculus OX=10090 GN=Usp24 PE=1 SV=1	353184	855073	169871	459376
O35099	Mitogen-activated protein kinase kinase kinase 5 OS=Mus musculus OX=10090 GN=Map3k5 PE=1 SV=3	366816	544305	466628	459250
Q6PEE2	CBP80/20-dependent translation initiation factor OS=Mus musculus OX=10090 GN=Ctif PE=1 SV=2	527036	501383	257412	428610
P97821	Dipeptidyl peptidase 1 OS=Mus musculus OX=10090 GN=Ctsc PE=1 SV=1	486294	317501	478012	427269
A0A0A6YY75	Complement component receptor 1-like protein OS=Mus musculus OX=10090 GN=Cr1l PE=1 SV=1	437648	509997	302492	416713
G5E829	Plasma membrane calcium-transporting ATPase 1 OS=Mus musculus OX=10090 GN=Atp2b1 PE=1 SV=1	115153	821230	287571	407985
Q61151	Serine/threonine-protein phosphatase 2A 56 kDa regulatory subunit epsilon isoform OS=Mus musculus OX=10090 GN=Ppp2r5e PE=1 SV=3	368165	539965	282020	396716
P59913	Protein-L-isoaspartate O-methyltransferase domain-containing protein 1 OS=Mus musculus OX=10090 GN=Pcmtd1 PE=1 SV=1	198783	390383	576734	388633
A0A6I8MX07	Golgin subfamily A member 2 OS=Mus musculus OX=10090 GN=Golga2 PE=1 SV=1	194651	384167	533678	370832
Q3UE92	Xaa-Pro aminopeptidase 1 OS=Mus musculus OX=10090 GN=Xpnpep1 PE=1 SV=1	305667	412977	392878	370507
M0QWR6	Mitochondrial import receptor subunit TOM40B OS=Mus musculus OX=10090 GN=Tomm40l PE=1 SV=1	325089	286635	492408	368044
B5X0G2	Major urinary protein 17 OS=Mus musculus OX=10090 GN=Mup17 PE=2 SV=2	309456	322770	458323	363516
Q8BH99	Cytoplasmic protein NCK1 OS=Mus musculus OX=10090 GN=Nck1 PE=1 SV=1	269998	373762	445786	363182
Q9CQV4	Reticulophagy regulator 3 OS=Mus musculus OX=10090 GN=Retreg3 PE=1 SV=1	276324	398592	350009	341642
E9PZJ8	Activating signal cointegrator 1 complex subunit 3 OS=Mus musculus OX=10090 GN=Ascc3 PE=1 SV=1	400081	290897	308101	333026
E9QLQ3	Phosphodiesterase OS=Mus musculus OX=10090 GN=Pde3b PE=1 SV=1	117252	146078	603734	289021
O70572	Sphingomyelin phosphodiesterase 2 OS=Mus musculus OX=10090 GN=Smpd2 PE=1 SV=1	352141	238815	246953	279303
A0A0R4J049	Protein arginine N-methyltransferase 5 OS=Mus musculus OX=10090 GN=Prmt5 PE=1 SV=1	220758	387992	219145	275965
Q9EQQ9	Protein O-GlcNAcase OS=Mus musculus OX=10090 GN=Oga PE=1 SV=2	366033	189895	270540	275489
Q9QXK3	Coatomer subunit gamma-2 OS=Mus musculus OX=10090 GN=Copg2 PE=1 SV=1	283848	376208	162388	274148
E9Q2Y3	NF-kappa-B essential modulator OS=Mus musculus OX=10090 GN=Ikbkg PE=1 SV=1	284132	251428	234748	256769
Q6P1G0	HEAT repeat-containing protein 6 OS=Mus musculus OX=10090 GN=Heatr6 PE=1 SV=1	272123	306837	188394	255785
Q8BGP6	Probable mitochondrial glutathione transporter SLC25A40 OS=Mus musculus OX=10090 GN=Slc25a40 PE=1 SV=1	153330	275740	332119	253730
Q6PAM1	Alpha-taxilin OS=Mus musculus OX=10090 GN=Txlna PE=1 SV=1	159737	383590	211952	251760
Q91VR8	Protein BRICK1 OS=Mus musculus OX=10090 GN=Brk1 PE=1 SV=1	111761	520906	105529	246065
Q8C0L9	Glycerophosphocholine phosphodiesterase GPCPD1 OS=Mus musculus OX=10090 GN=Gpcpd1 PE=1 SV=1	180996	383423	166917	243779
A2AE27	AMP deaminase OS=Mus musculus OX=10090 GN=Ampd2 PE=1 SV=1	213234	339037	170594	240955
Q8BGW1	Alpha-ketoglutarate-dependent dioxygenase FTO OS=Mus musculus OX=10090 GN=Fto PE=1 SV=1	255775	293457	160510	236581
P54729	NEDD8 ultimate buster 1 OS=Mus musculus OX=10090 GN=Nub1 PE=1 SV=2	245374	270233	188491	234700
A0A1W2P7U1	Ubiquitin-conjugating enzyme E2 R1 OS=Mus musculus OX=10090 GN=Cdc34 PE=1 SV=1	159835	197089	338632	231852
A2AFK4	Mitochondrial ribosome-associated GTPase 2 OS=Mus musculus OX=10090 GN=Mtg2 PE=1 SV=1	154791	254289	271640	226907
Q03160	Growth factor receptor-bound protein 7 OS=Mus musculus OX=10090 GN=Grb7 PE=1 SV=1	233187	283207	160906	225767
P06745	Glucose-6-phosphate isomerase OS=Mus musculus OX=10090 GN=Gpi PE=1 SV=4	207619	141791	298020	215810
P59997	Lysine-specific demethylase 2A OS=Mus musculus OX=10090 GN=Kdm2a PE=1 SV=2	240556	221151	179050	213586
Q99PG2	Opioid growth factor receptor OS=Mus musculus OX=10090 GN=Ogfr PE=1 SV=1	168518	318486	146287	211097
Q8BTN3	Transport and Golgi organization 2 homolog OS=Mus musculus OX=10090 GN=Tango2 PE=1 SV=1	201936	234198	181508	205881
F6W2Q5	Epidermal growth factor receptor substrate 15 OS=Mus musculus OX=10090 GN=Eps15 PE=1 SV=1	182265	292352	140329	204982
Q8K114	Integrator complex subunit 9 OS=Mus musculus OX=10090 GN=Ints9 PE=1 SV=1	73681.4	158760	355681	196041
Q8CGA0	Protein phosphatase 1F OS=Mus musculus OX=10090 GN=Ppm1f PE=1 SV=1	166563	321768	54858.2	181063
G3X8X0	RNA helicase OS=Mus musculus OX=10090 GN=Dhx16 PE=1 SV=1	135586	108789	259245	167874
A0A338P726	Dol-P-Man:Man(5)GlcNAc(2)-PP-Dol alpha-1,3-mannosyltransferase OS=Mus musculus OX=10090 GN=Alg3 PE=1 SV=1	131219	201264	134651	155711
P58321	Ubiquitin carboxyl-terminal hydrolase isozyme L4 OS=Mus musculus OX=10090 GN=Uchl4 PE=2 SV=1	65599.8	65851.9	74260.8	68570.8

## Sheet: TableS6. Related to Figure 5H
Protein_IDs	Protein_names	c1	c2	c3	p1	p2	p3
F8WHJ2	GTP-binding protein 10	5259134.01	7128921.86	10969913.7	10178502.16	14763020.19	21482941.18
O35379	Multidrug resistance-associated protein 1 (EC 7.6.2.2) (ATP-binding cassette sub-family C member 1) (Glutathione-S-conjugate-translocating ATPase ABCC1) (EC 7.6.2.3) (Leukotriene C(4) transporter) (LTC4 transporter)	27518350.37	29206341.75	38989050.45	18928151.53	44004517.24	35518916.96
Z4YJD9	Keratin, type I cytoskeletal 12	17163621.22	20578979.91	2378603.35	13241256.08	10072207.75	10357037.82
A0A0H2UKB8	Ubiquitin carboxyl-terminal hydrolase (EC 3.4.19.12)	5641053.7	2068081.43	2124476.99	31446887.56	2720846.06	24745852.88
Q9CR60	Vesicle transport protein GOT1B (Golgi transport 1 homolog B)	29292341.43	28065805.02	12171277.49	11647543.67	10083600.62	10357305.47
E9QLS6	Phosphatidylinositol 3-kinase catalytic subunit type 3 (EC 2.7.1.137)	23834714.79	17254247.52	25405494.76	9669165.9	12020385.87	13982780.62
O88856	Protein-tyrosine sulfotransferase 2 (EC 2.8.2.20) (Tyrosylprotein sulfotransferase 2) (TPST-2)	4040357.68	3177307.3	4661321.18	5490144.12	8134459.26	9501504.57
E9PXG9	Vacuolar protein sorting-associated protein 53 homolog	16624617.91	12488631.07	15912835.81	17643446.12	14714593.4	3192171.24
F6RDM4	Glutaminase (EC 3.5.1.2) (Fragment)	3944438.08	4962413.66	2212744.6	2213623.44	4136057.36	2973341.38
Q9CWN7	CCR4-NOT transcription complex subunit 11	5237401.72	4736449.0	6437470.1	7613038.09	6873847.82	6839784.94
S4R2G0	Diacylglycerol kinase (DAG kinase) (EC 2.7.1.107)	114230343.27	165427961.64	141147324.19	141323491.51	107768791.42	123468968.98
Q8BWS5	G protein-regulated inducer of neurite outgrowth 3 (GRIN3)	7099052.96	8878059.37	10258525.22	13340814.52	9445664.23	10351621.21
Q91Z49	UAP56-interacting factor (Forty-two-three domain-containing protein 1) (Protein 40-2-3)	5891809.71	7244910.3	6504817.8	8583506.53	10205120.54	9523822.86
E9QLL2	Dynamin GTPase (EC 3.6.5.5)	6548830.41	6552407.34	5288657.11	5575654.44	6479808.25	5253812.98
Q3U1V6	Ubiquitin-conjugating enzyme E2 variant 3 (UEV-3) (EV and lactate/malate dehydrogenase domain-containing protein)	21860735.19	16499922.17	20410720.76	12801810.41	11651123.33	14012545.66
A0A0R4J131	Biotinidase	29778416.31	20589030.64	33386416.74	30890414.7	20495210.1	21137596.13
Q8BHJ6	Serine incorporator 5 (Axotomy-induced glycoprotein 3) (AIGP-3)	12162607.89	7657602.48	10749256.98	12476489.98	121198884.49	9577558.82
Q9JJQ0	GPI mannosyltransferase 3 (EC 2.4.1.-) (GPI mannosyltransferase III) (GPI-MT-III) (Phosphatidylinositol-glycan biosynthesis class B protein) (PIG-B)	5816569.86	5643336.32	5407044.08	35617817.47	34393869.87	37658450.98
Q9CR08	Ribonuclease P protein subunit p29 (EC 3.1.26.5)	7040013.23	7810265.63	8587176.24	8064358.76	7590942.11	12618909.2
O89090	Transcription factor Sp1 (Specificity protein 1)	20713992.85	17416457.35	18181049.99	25376577.74	17676167.23	12202069.73
Q8BGT7	Survival of motor neuron-related-splicing factor 30 (30 kDa splicing factor SMNrp) (SMN-related protein) (Survival motor neuron domain-containing protein 1)	12865792.92	31252433.07	32671646.34	8243921.86	12795236.57	17473151.39
Q69ZR2	E3 ubiquitin-protein ligase HECTD1 (EC 2.3.2.26) (HECT domain-containing protein 1) (HECT-type E3 ubiquitin transferase HECTD1) (Protein open mind)	4506823.43	5567483.84	4874577.47	3999512.46	7705218.62	4466101.66
Q5PR73	GTP-binding protein Di-Ras2 (Distinct subgroup of the Ras family member 2)	23129861.33	44422669.32	36830570.28	25696721.35	24339348.25	32865367.76
Q9JKS5	Intracellular hyaluronan-binding protein 4 (IHABP-4) (IHABP4) (Hyaluronic acid-binding protein 4)	22481816.77	37631656.02	20077092.31	6588364.69	5050880.53	4520417.92
Q9CYB0	E3 ubiquitin-protein ligase TRIM13 (EC 2.3.2.27) (Putative tumor suppressor RFP2) (RING-type E3 ubiquitin transferase TRIM13) (Ret finger protein 2) (Tripartite motif-containing protein 13)	21793842.28	5567924.48	5724711.78	4059976.93	8655481.19	4736163.9
Q8VBX6	Multiple PDZ domain protein (Multi-PDZ domain protein 1)	4969527.89	7845050.12	6802129.73	5142439.95	5434074.27	8153887.3
A0A8V5L190		6934398.27	17596876.07	21378882.65	5938578.7	9346362.36	9209080.35
Q08761	Vitamin K-dependent protein S	5768945.28	7002692.23	5343662.95	7635111.48	7239777.41	7699359.25
Q6QI06	Rapamycin-insensitive companion of mTOR (AVO3 homolog) (mAVO3) (Protein pianissimo)	8989021.83	2256799.56	3994189.43	5602185.79	8672560.57	7253440.79
Q3TUQ7	Acetyl-CoA carboxylase kinase (EC 2.7.11.27) (EC 2.7.11.31) (Hydroxymethylglutaryl-CoA reductase kinase)	6916754.78	10282404.74	10142872.86	38893754.82	33643265.37	30178239.67
P70303	CTP synthase 2 (EC 6.3.4.2) (CTP synthetase 2) (CTPsH) (UTP--ammonia ligase 2)	2653293.2	2020498.68	3962771.31	3413254.12	2188974.89	5570757.36
Q9D7E3	Esterase OVCA2 (EC 3.1.2.-) (Ovarian cancer-associated gene 2 protein homolog)	6104573.77	8194859.19	10855006.15	13427880.16	17666281.08	12621050.41
P21447	ATP-dependent translocase ABCB1 (ATP-binding cassette sub-family B member 1A) (MDR1A) (Multidrug resistance protein 1A) (EC 7.6.2.2) (Multidrug resistance protein 3) (P-glycoprotein 3) (Phospholipid transporter ABCB1) (EC 7.6.2.1)	6080857.85	5604407.46	6437214.11	14549222.8	6435783.43	5957386.47
Q91V35	Receptor-type tyrosine-protein phosphatase alpha (EC 3.1.3.48)	7083545.13	9284506.76	9208151.86	10576656.58	9456546.47	9546086.61
A0A0G2JDM0	DCN1-like protein (Defective in cullin neddylation protein 1-like protein) (Fragment)	2679846.11	3403076.85	1853126.4	1125875.73	1880357.3	1943885.85
Q9WUK4	Replication factor C subunit 2 (Activator 1 40 kDa subunit) (A1 40 kDa subunit) (Activator 1 subunit 2) (Replication factor C 40 kDa subunit) (RF-C 40 kDa subunit) (RFC40)	7771889.47	9867930.93	10055543.4	16233975.57	21390895.35	22660811.26
Q80XQ2	TBC1 domain family member 5	3620654.58	6965079.33	5130570.97	5099177.53	7969891.59	8080858.46
Q8VDZ4	Palmitoyltransferase ZDHHC5 (EC 2.3.1.225) (Zinc finger DHHC domain-containing protein 5) (DHHC-5)	18005616.48	23595840.88	19040527.36	10811063.13	16089659.57	10279438.49
Q9DC37	Major facilitator superfamily domain-containing protein 1	7201358.46	15622781.15	10316922.9	7397246.45	9373555.32	9781375.08
Q6PGF3	Mediator of RNA polymerase II transcription subunit 16 (Mediator complex subunit 16) (Thyroid hormone receptor-associated protein 5) (Thyroid hormone receptor-associated protein complex 95 kDa component) (Trap95) (Vitamin D3 receptor-interacting protein complex 92 kDa component) (DRIP92)	7765733.87	10305349.7	14614336.87	11649650.25	8630687.96	10142171.71
Q91Z67	SLIT-ROBO Rho GTPase-activating protein 2 (srGAP2) (Formin-binding protein 2) (Formin-binding protein 27) (FBP-27)	7808975.79	11001590.7	9175352.08	25151178.55	27611659.82	17150829.86
A6X919	Probable C-mannosyltransferase DPY19L1 (EC 2.4.1.-) (Dpy-19-like protein 1) (Protein dpy-19 homolog 1)	8884310.19	12155246.67	10112695.26	6638682.15	8903549.1	7385127.7
Q8CG64	Fukutin-related protein (EC 2.4.2.-) (Ribitol-5-phosphate transferase)	9196239.3	3662364.98	16854176.07	13263673.84	14434037.41	13983967.39
Q8VEJ4	Notchless protein homolog 1	11080229.55	10421968.56	9887302.21	6185605.98	5909856.37	6246969.74
A2A977	Cytochrome P450 4A10	6875902.95	9949654.68	9591160.43	10021550.9	8466838.47	11724539.4
Q8R5A0	N-lysine methyltransferase SMYD2 (EC 2.1.1.-) (Histone methyltransferase SMYD2) (EC 2.1.1.354) (SET and MYND domain-containing protein 2)	3439333.45	3254997.75	3393870.07	3739265.05	3061565.93	3323874.24
D3YYN8	Non-specific serine/threonine protein kinase (EC 2.7.11.1)	2237714.35	1791260.48	2292704.61	2910109.53	2678836.61	2247433.7
E9PVJ6	Receptor-type tyrosine-protein phosphatase O	32430465.45	30834815.37	12917429.71	11584117.38	10407987.35	11970847.89
Q91WT8	RNA-binding protein 47 (RNA-binding motif protein 47)	15051880.93	25618933.99	20058840.02	23844005.78	22263035.99	23418970.75
D3Z511	Protein eva-1 homolog A (Fragment)	16244064.9	19116445.56	17951808.51	15313532.97	21806350.69	19075244.45
B1AR35	Asialoglycoprotein receptor 2 (Fragment)	28108915.23	31442028.03	32271272.91	22104422.03	20177156.94	27878000.72
A0A0J9YUX2	RNA/RNP complex-1-interacting phosphatase (Fragment)	8625962.52	8229998.05	9364924.57	1420101.5	5074412.89	8147899.28
P28867	Protein kinase C delta type (EC 2.7.11.13) (Tyrosine-protein kinase PRKCD) (EC 2.7.10.2) (nPKC-delta) [Cleaved into: Protein kinase C delta type regulatory subunit; Protein kinase C delta type catalytic subunit (Sphingosine-dependent protein kinase-1) (SDK1)]	2052837.01	3019277.97	1953653.23	3837045.33	2810861.07	15326590.72
Q9CWD3	Nucleoside diphosphate-linked moiety X motif 17 (Nudix motif 17) (EC 3.6.1.-)	7938191.42	8688312.91	10871791.59	2780386.87	7448799.3	4992712.62
P97479	Unconventional myosin-VIIa	7024560.02	6158124.57	8097440.31	6223790.86	3188113.12	5628449.78
F8WHX2	Copper homeostasis protein cutC homolog	23531674.05	20448671.01	21742964.56	28789731.95	28675240.41	23411033.3
E9PW37	RAS protein activator-like 2	1739358.09	1865556.26	1588173.63	1914122.81	2040850.47	2468228.85
A2AP82	Transcription initiation factor TFIID subunit 9B	3112458.44	3906947.04	3472553.86	3905475.91	11082010.18	10644022.28
Q9QZB7	Actin-related protein 10 (Actin-related protein 11)	6249102.2	5703124.8	6733201.23	5326830.61	7035034.86	6020372.49
Q9ERG2	Striatin-3 (Cell cycle autoantigen SG2NA) (S/G2 antigen)	39298682.45	47585152.7	42467235.83	36979939.9	38003519.93	44115523.45
Q3TB82	Pleckstrin homology domain-containing family F member 1 (PH domain-containing family F member 1) (Lysosome-associated apoptosis-inducing protein containing PH and FYVE domains)	5167605.19	7156404.34	11144210.15	10054551.17	8238181.99	5440977.93
B1AQD4	Ras-related protein Rab-34 (Fragment)	2273000.59	9768605.28	11174249.95	4185385.1	9560166.04	9157568.81
B1ASP2	Tyrosine-protein kinase (EC 2.7.10.2)	36750443.7	35445779.34	34659701.39	8967406.63	19508588.45	16010534.41
Q9R0R1	Melanotransferrin (Membrane-bound transferrin-like protein p97) (MTf) (CD antigen CD228)	7154973.16	7171995.85	5594406.17	5872823.0	8612910.13	6567285.06
E9QAE3	B-TFIID TATA-box-binding protein-associated factor 1	9834961.4	1559340.84	2021934.51	2498088.21	2222376.41	3314464.06
Q3TVF6	Protein FAM207A (Fragment)	5811757.93	6932239.89	5600963.04	15373696.97	4936419.38	4688069.04
Q7TN29	Stromal membrane-associated protein 2 (Stromal membrane-associated protein 1-like)	35094572.65	25414905.9	28014786.1	29074880.67	41752417.16	41792235.85
P97366	Ecotropic viral integration site 5 protein (EVI-5)	6936509.98	7197391.34	8741815.11	5822527.57	7296816.18	6309047.63
Q09143	High affinity cationic amino acid transporter 1 (CAT-1) (CAT1) (Ecotropic retroviral leukemia receptor) (Ecotropic retrovirus receptor) (ERR) (Solute carrier family 7 member 1) (System Y+ basic amino acid transporter)	15653540.01	14419493.19	16796209.77	10354954.7	13356774.64	12303738.91
Q80TN4	DnaJ homolog subfamily C member 16	4779317.0	6299188.8	4176423.26	8564932.05	8257002.5	13979342.77
Q05BH3	DEAH (Asp-Glu-Ala-His) box polypeptide 16 (Dhx16 protein)	26490382.47	12036485.27	27115161.91	2179439.15	2464645.32	2287334.97
E9Q1M6	Ankyrin repeat and KH domain-containing 1	2984123.76	1450165.34	2176583.83	2608348.55	2565772.12	2619349.81
Q9JLN9	Serine/threonine-protein kinase mTOR (EC 2.7.11.1) (FK506-binding protein 12-rapamycin complex-associated protein 1) (FKBP12-rapamycin complex-associated protein) (Mammalian target of rapamycin) (mTOR) (Mechanistic target of rapamycin) (Rapamycin target protein 1) (RAPT1)	15363689.81	14810846.21	18754202.92	1582947.8	14261105.53	17054073.43
I1E4X5	VPS35 endosomal protein-sorting factor-like	10202625.99	3621756.43	15683661.72	14880826.48	13795063.92	13862532.08
Q9WU03	Kunitz-type protease inhibitor 2 (Hepatocyte growth factor activator inhibitor type 2) (HAI-2)	9816243.0	10954823.61	10329726.89	5978813.85	7773326.74	8607843.15
B2RQC7	DIP2 disco-interacting protein 2 homolog B (Drosophila) (Disco-interacting protein 2 homolog B)	8835534.49	7220713.8	11283431.57	9672461.47	2513599.38	6089381.06
Q4VAC9	Pleckstrin homology domain-containing family G member 3 (PH domain-containing family G member 3)	22755503.17	19805190.95	26614027.08	13016167.95	16222827.69	20373029.48
A0A0R4J2C4	Ankyrin repeat domain-containing protein 27	6500316.91	9042859.89	3094389.9	2997331.58	2337459.79	2520398.05
Q05DP1	Serine/threonine-protein kinase 16 (Stk16 protein)	6961109.39	6232205.42	5723138.5	5360726.51	5547749.55	5327184.82
Q62074	Protein kinase C iota type (EC 2.7.11.13) (Atypical protein kinase C-lambda/iota) (aPKC-lambda/iota) (nPKC-iota)	12896412.68	13325569.85	6016462.49	8398211.73	5514574.9	6868190.54
P81117	Nucleobindin-2 (DNA-binding protein NEFA) (Prepronesfatin) [Cleaved into: Nesfatin-1]	2350995.4	1501103.65	2148554.81	2859967.52	3623003.4	2499142.05
A0A0R4J114	U3 small nucleolar RNA-associated protein 25 homolog (UTP25 small subunit processor component)	2453629.28	688053.53	2230598.34	2851072.3	16014242.71	19815189.8
Q9CR58	Kidney mitochondrial carrier protein 1 (Solute carrier family 25 member 30)	3304346.39	3184857.63	4126095.51	3416739.93	3571158.44	2727980.66
I7HIP8	Nuclear factor 1	19507128.25	15757791.51	10810881.76	23950085.91	24795375.84	20379777.28
A0A5H1ZRL3	Negative elongation factor B	10067177.9	14539272.66	10937860.21	119634537.83	87953682.8	131220617.61
F8VQB6	Unconventional myosin-X (Unconventional myosin-10)	6422586.94	6236387.66	5589369.54	5317327.26	3227985.37	4113660.57
Q8BW00	Probable peptidyl-tRNA hydrolase (PTH) (EC 3.1.1.29)	68685589.55	70218877.91	64785098.53	64580242.29	57977217.98	35090198.05
F6WZH1	Methyl-CpG-binding domain protein 3 (Fragment)	22693739.59	7687848.71	12468785.28	3868252.21	3226956.32	2416515.11
Q9JL56	Glycerophosphodiester phosphodiesterase 1 (Glycerophosphoinositol glycerophosphodiesterase GDE1) (EC 3.1.4.44) (Lysophospholipase D GDE1) (EC 3.1.4.-) (Membrane-interacting protein of RGS16)	6148030.75	14069374.12	17294406.13	5920083.61	8310954.97	7465172.0
A0A1D5RMG4	Arf-GAP with GTPase, ANK repeat and PH domain-containing protein 3	23949673.96	6382261.89	6453219.08	1164061.58	1835122.4	1381301.05
A2A6H1	LIM and SH3 domain protein 1 (Fragment)	5316082.33	4488446.43	6265962.69	6794159.15	9425031.12	6922032.45
Q80UN9	tRNA dimethylallyltransferase (EC 2.5.1.75) (Isopentenyl-diphosphate:tRNA isopentenyltransferase) (IPP transferase) (IPPT) (tRNA isopentenyltransferase) (IPTase)	8055890.55	12498540.43	12448708.35	6309501.7	4085129.79	5285942.54
P63168	Dynein light chain 1, cytoplasmic (8 kDa dynein light chain) (DLC8) (Dynein light chain LC8-type 1) (Protein inhibitor of neuronal nitric oxide synthase) (PIN) (mPIN)	21336043.74	26086534.73	19626583.65	44771687.33	31222226.88	8201471.35
A0A5F8MPQ4	Sorbin and SH3 domain-containing protein 2 (Fragment)	21498190.26	20134768.64	22509774.77	28572019.33	33943145.04	32431668.65
Q9CR25	2-(3-amino-3-carboxypropyl)histidine synthase subunit 2 (EC 2.5.1.108) (Diphthamide biosynthesis protein 2) (Diphtheria toxin resistance protein 2) (MmDph2) (S-adenosyl-L-methionine:L-histidine 3-amino-3-carboxypropyltransferase DPH2)	4797566.36	5315216.15	6587985.95	3612089.35	5528040.49	5088580.48
Q9CQA5	Mediator of RNA polymerase II transcription subunit 4 (Mediator complex subunit 4)	6763406.8	7472522.95	7609509.69	19241947.76	10035724.03	12590279.12
Q60765	Cyclic AMP-dependent transcription factor ATF-3 (cAMP-dependent transcription factor ATF-3) (Activating transcription factor 3) (Transcription factor LRG-21)	15838801.43	21671205.08	20933217.87	20802331.13	5910638.58	7050953.37
E9PYH6	Histone-lysine N-methyltransferase SETD1A (EC 2.1.1.364) (SET domain-containing protein 1A)	6133396.68	6923902.65	9621056.56	11626238.36	9004944.96	7889131.95
F7BEU1	Sorbin and SH3 domain-containing protein 2 (Fragment)	10590552.8	21275282.03	36111390.24	18599258.49	10954347.58	12193471.97
Q8C7I4	Apolipoprotein L 9b	22145142.16	15708411.56	12171890.76	6750329.79	3556597.2	17622612.01
Q3TYA6	M-phase phosphoprotein 8	5943279.44	9185014.9	4290373.51	5727287.63	5739539.3	8213754.12
F6ZXW2	Family with sequence similarity 98, member C (Fragment)	60358771.55	48753616.02	46821017.28	7041964.06	4515995.77	4574813.19
P63328	Serine/threonine-protein phosphatase 2B catalytic subunit alpha isoform (EC 3.1.3.16) (CAM-PRP catalytic subunit) (Calmodulin-dependent calcineurin A subunit alpha isoform) (CNA alpha)	6934195.0	10852887.88	9941764.69	16221749.19	10211691.28	10647851.81
A0A140LIN0	WD repeat domain phosphoinositide-interacting protein 4 (WD repeat-containing protein 45)	12349311.5	12853426.06	13879484.78	17146487.18	32163859.09	29629448.83
Q99LE3	LysM and putative peptidoglycan-binding domain-containing protein 3	2928273.98	4251413.13	3811200.38	3290656.5	2580843.32	895121.04
Q3UEB4	Mevalonate kinase (MK) (EC 2.7.1.36)	2863093.72	4188617.64	1824993.85	9251831.89	5431571.2	5391968.27
Q9JKL4	NADH dehydrogenase [ubiquinone] 1 alpha subcomplex assembly factor 3 (Protein 2P1)	6393825.16	20121768.46	19280036.6	14655937.46	19766229.66	16123908.19
B0QZF8	Ubiquitin carboxyl-terminal hydrolase 36 (Fragment)	1901257.74	1921834.75	2548701.37	1905921.09	3192710.93	2771193.63
Q99JR5	Tubulointerstitial nephritis antigen-like (Adrenocortical zonation factor 1) (AZ-1) (Androgen-regulated gene 1 protein) (Tubulointerstitial nephritis antigen-related protein) (TARP)	19140399.88	23671044.8	8632674.33	10962856.7	9196710.6	10312167.84
P97464	Exostosin-1 (EC 2.4.1.224) (EC 2.4.1.225) (Glucuronosyl-N-acetylglucosaminyl-proteoglycan/N-acetylglucosaminyl-proteoglycan 4-alpha-N-acetylglucosaminyltransferase) (Multiple exostoses protein 1 homolog)	5637460.71	6167642.52	8763610.56	8682375.53	8908061.35	6975304.53
F6RJV6	LanC-like protein 2 (Fragment)	8070518.46	8546338.32	8384567.48	5914661.98	4507209.23	3392615.95
Q9CQU8	Mitochondrial inner membrane protease subunit 1 (EC 3.4.21.-) (IMP1-like protein)	22326304.87	18268236.01	15538524.74	13941601.76	9878571.76	13802821.45
A2AC81	Spermine synthase (Fragment)	8632239.88	7335364.94	8284408.97	4402284.28	4166725.29	3293562.12
P97770	THUMP domain-containing protein 3 (GtROSA26asSor)	3634953.15	6116529.49	6299427.45	5318636.7	3930100.44	3837079.63
Q8K3H0	DCC-interacting protein 13-alpha (Dip13-alpha) (Adapter protein containing PH domain, PTB domain and leucine zipper motif 1)	5391026.54	7241628.66	9801924.13	10156002.91	10078433.04	15250998.39
A0A0N4SW73	Rab11 family-interacting protein 5	13170773.13	18875041.49	22873438.93	10946110.34	7210521.49	9317342.65
Q91ZR1	Ras-related protein Rab-4B (EC 3.6.5.2)	15489248.52	8273640.29	20587903.34	18921565.01	17044783.84	17481083.61
Q61827	Transcription factor MafK (Erythroid transcription factor NF-E2 p18 subunit)	3155125.75	3524665.0	3258703.11	4381303.29	3935323.75	3794505.34
Q8C1Z8	tRNA methyltransferase 10 homolog A (EC 2.1.1.221) (RNA (guanine-9-)-methyltransferase domain-containing protein 2) (tRNA (guanine(9)-N(1))-methyltransferase TRMT10A)	985498566.9	10179697.5	939639773.3	1450825632.38	1841335764.55	1563822629.27
Q9D8T4	Golgi apparatus membrane protein TVP23 homolog B	21919850.24	21899115.82	32229420.51	23156204.64	30197798.79	26414808.6
Q8VC51	Telomerase Cajal body protein 1 (WD repeat-containing protein 79) (WD40 repeat-containing protein antisense to TP53 gene homolog)	3371720.73	2040350.25	2969605.12	2824278.76	2889429.49	2906618.24
Q3TTW5	Pumilio homolog 1	7076075.03	8640584.79	9088047.51	12169481.86	54855556.06	9080884.65
A0A1Y7VL28	tRNA (adenine(58)-N(1))-methyltransferase (EC 2.1.1.220) (Fragment)	5162319.32	7146370.63	11039653.53	10087022.13	3728289.76	4193487.84
Q8C4B4	Protein unc-119 homolog B	2928575.93	13672995.35	3856029.78	3298571.83	12674492.93	12542592.01
P58242	Acid sphingomyelinase-like phosphodiesterase 3b (ASM-like phosphodiesterase 3b) (EC 3.1.4.-)	7244017.55	6910201.4	5363259.75	8556560.29	3401293.15	15699780.17
Z4YK56	Expressed sequence AU040320	2942073.89	5909982.07	1961402.95	4990990.03	3807553.64	2891032.84
Q9JI44	DNA methyltransferase 1-associated protein 1 (DNMAP1) (DNMT1-associated protein 1) (MAT1-mediated transcriptional repressor)	15507512.22	7263600.93	12683052.72	15930191.45	35176303.17	28237963.0
Q8VCH7	Retinol dehydrogenase 10 (EC 1.1.1.300)	4963167.63	4758030.43	5595642.45	15070726.99	4286856.68	7115851.41
Q8BZ36	RAD50-interacting protein 1 (RAD50 interactor 1) (RINT-1)	8359826.93	8795620.68	7918192.58	19040457.16	21712178.54	13912527.8
Q9CY21	Probable 18S rRNA (guanine-N(7))-methyltransferase (EC 2.1.1.-) (Bud site selection protein 23 homolog) (Williams-Beuren syndrome chromosomal region 22 protein homolog) (rRNA methyltransferase and ribosome maturation factor)	19184922.47	23130183.45	26923772.87	8045687.85	24264908.87	22004119.96
Q2YDW2	Protein misato homolog 1	36663512.57	28703857.61	37316913.38	38837500.68	32479682.2	25092939.64
D3YXS8	Mitochondrial import receptor subunit TOM40B	7115424.92	8624547.47	7555728.93	14662997.66	19826324.01	13071001.7
Q8BH57	WD repeat-containing protein 48 (USP1-associated factor 1)	5059729.16	7442672.69	5715647.17	4163542.7	10632782.18	10361634.99
P61971	Nuclear transport factor 2 (NTF-2)	21205487.04	8108407.96	17997375.08	5880742.7	2441255.64	1892334.67
D3Z7R9	Cell cycle progression protein 1	6976955.37	6291263.61	7159736.79	6802659.87	7363582.86	9398970.97
Q64520	Guanylate kinase (EC 2.7.4.8) (GMP kinase) (Guanylate kinase 1)	11697524.83	14667479.04	18185485.83	7156287.61	7072449.59	7519976.2
Q61140	Breast cancer anti-estrogen resistance protein 1 (CRK-associated substrate) (p130cas)	2821813.48	2890126.19	3502735.58	2096624.23	3009452.59	3606270.95
E9QLQ3	Phosphodiesterase (EC 3.1.4.-)	6866436.71	4865567.05	6969524.51	13033010.32	11743171.58	11496162.78
Q8VD76	General transcription factor IIH subunit 3 (Basic transcription factor 2 34 kDa subunit) (BTF2 p34) (General transcription factor IIH polypeptide 3) (TFIIH basal transcription factor complex p34 subunit)	6160543.52	22584505.6	6160098.46	33015911.54	20949814.77	21851239.91
Q921I9	Exosome complex component RRP41 (Exosome component 4) (Ribosomal RNA-processing protein 41)	21909979.6	26255933.69	14650264.02	31651935.54	17434887.25	37840130.06
Q8K072	Receptor expression-enhancing protein 4	11155662.59	10798076.27	16176559.88	20329017.19	11839106.37	12778245.5
Q91V89	Serine/threonine-protein phosphatase 2A 56 kDa regulatory subunit	25847067.76	22194911.15	21734563.51	4888866.91	5468197.52	4730245.35
Q6KAR6	Exocyst complex component 3 (Exocyst complex component Sec6)	24798839.09	33211967.53	19597143.66	12817516.94	10703503.98	22518340.78
Q75N73	Metal cation symporter ZIP14 (Factor for adipocyte differentiation 123) (FAD-123) (Solute carrier family 39 member 14) (Zrt- and Irt-like protein 14) (ZIP-14)	19646245.07	45987124.88	23851878.2	39395840.27	38867260.59	21315569.49
Q60738	Zinc transporter 1 (ZnT-1) (Solute carrier family 30 member 1)	13043049.61	12845363.85	14822376.73	54666303.44	28949997.2	52811132.76
E0CYV0	Protein-L-isoaspartate O-methyltransferase (EC 2.1.1.77)	3230352.6	6181852.3	5460637.56	5147185.6	15270374.17	16113242.94
P06909	Complement factor H (Protein beta-1-H)	12000386.55	13089771.51	25744902.82	11150335.08	12088485.35	15034933.74
A2RSY1	KAT8 regulatory NSL complex subunit 3 (NSL complex protein NSL3) (Non-specific lethal 3 homolog)	4974953.61	4312891.76	5492477.98	3875120.38	3549389.31	6086665.48
A0A0G2JDF7	Ubiquitin carboxyl-terminal hydrolase 30 (Fragment)	3616123.22	2929049.77	2751221.13	4173482.17	3254503.31	3273110.32
A0A0G2JF37	Cysteine-rich protein 2	20921230.2	22334978.76	22636311.17	21454134.04	30998599.64	27295700.85
Q9CX98	Cytochrome P450 2U1 (Long-chain fatty acid omega-monooxygenase) (EC 1.14.14.80)	20309943.77	38142252.78	20922421.69	35959651.14	33671580.33	33363796.55
Q6A009	E3 ubiquitin-protein ligase listerin (EC 2.3.2.27) (RING finger protein 160) (RING-type E3 ubiquitin transferase listerin) (Zinc finger protein 294) (Zfp-294)	8542964.19	8390458.69	13850285.47	7094385.54	6200732.1	8331550.62
V9GX22	Transmembrane protein 254	22094164.39	21029086.19	28259058.25	20753826.63	24058019.14	15103951.74
E9Q401	Ryanodine receptor 2 (RYR-2) (RyR2) (Cardiac muscle ryanodine receptor) (Cardiac muscle ryanodine receptor-calcium release channel) (Type 2 ryanodine receptor)	158160043.27	192436551.8	187823908.35	201969883.52	206992346.89	220761347.09
A0A494B9Y9	Zinc finger protein-like 1	21509091.97	20836627.66	20606233.22	9379010.43	8524962.47	10505711.58
Q6ZWQ0	Nesprin-2 (KASH domain-containing protein 2) (KASH2) (Nuclear envelope spectrin repeat protein 2) (Nucleus and actin connecting element protein) (Protein NUANCE) (Synaptic nuclear envelope protein 2) (Syne-2)	20440843.14	23342375.18	17552304.89	3951883.02	2527652.91	5133224.18
F7BJB9	MORC family CW-type zinc finger protein 3 (Nuclear matrix protein 2) (Zinc finger CW-type coiled-coil domain protein 3)	6374199.07	7535933.31	11738494.79	10164119.24	7621003.71	2965636.78
Q9QZE7	Translin-associated protein X (Translin-associated factor X)	2416477.5	2382652.61	49653.02	25137837.99	412478.61	2263080.89
B1AR50	Gamma-aminobutyric acid receptor-associated protein	55624576.21	66398727.82	63876557.35	47302635.5	51414428.86	44418340.17
A0A0G2JDT9	Leucine-rich repeat-containing protein 7	8960785.08	11930021.52	8828076.79	13606172.86	17788413.65	17156226.84
Q5SF07	Insulin-like growth factor 2 mRNA-binding protein 2 (IGF2 mRNA-binding protein 2) (IMP-2) (IGF-II mRNA-binding protein 2) (VICKZ family member 2)	6926284.95	5925605.2	5614481.35	5375152.3	3400905.0	2887962.3
Q8R081	Heterogeneous nuclear ribonucleoprotein L (hnRNP L)	11013127.09	10086585.88	11540631.86	10915241.45	13211901.4	42549728.96
Q8BMG0	Alpha-L-iduronidase	3688434.97	3830006.13	5796716.88	7207722.85	5927386.37	4434516.69
Q9D8H7	Metalloendopeptidase OMA1, mitochondrial (EC 3.4.24.-) (Overlapping with the m-AAA protease 1 homolog)	6088442.27	14462103.13	17958614.13	7444757.49	6783443.25	7493502.25
Q9EQK7	Protein-S-isoprenylcysteine O-methyltransferase (EC 2.1.1.100) (Isoprenylcysteine carboxylmethyltransferase) (Prenylated protein carboxyl methyltransferase) (PPMT) (Prenylcysteine carboxyl methyltransferase) (pcCMT)	37434639.11	36098671.68	38264311.42	27886217.07	42622579.94	31290396.19
Q8BGZ7	Keratin, type II cytoskeletal 75 (Cytokeratin-75) (CK-75) (Keratin-6 hair follicle) (mK6hf) (Keratin-75) (K75) (Type II keratin-K6hf) (Type-II keratin Kb18)	4244467.79	5327040.0	4406878.56	21056543.65	14017372.59	16851766.54
Q91W86	Vacuolar protein sorting-associated protein 11 homolog	4319719.0	4858224.62	3997263.6	10476414.72	13422551.19	9178568.07
Q283N4	2-oxo-4-hydroxy-4-carboxy-5-ureidoimidazoline decarboxylase (OHCU decarboxylase) (EC 4.1.1.97) (Parahox neighbor) (Ureidoimidazoline (2-oxo-4-hydroxy-4-carboxy-5-) decarboxylase)	4793517.45	2403384.53	2912767.95	5467463.13	4279526.66	2424019.16
B1AQF4	Dual specificity protein phosphatase (EC 3.1.3.16) (EC 3.1.3.48)	23348707.71	27277299.95	31396596.82	21165202.97	24314011.54	31978927.04
Q9CZ91	Serum response factor-binding protein 1 (SRF-dependent transcription regulation-associated protein) (p49/STRAP)	18970650.19	17222986.49	18748181.83	17743653.62	13520720.57	16395005.45
Q9Z247	Peptidyl-prolyl cis-trans isomerase FKBP9 (PPIase FKBP9) (EC 5.2.1.8) (63 kDa FK506-binding protein) (63 kDa FKBP) (FKBP-63) (FK506-binding protein 9) (FKBP-9) (FKBP65RS) (Rotamase)	39991775.35	35497970.99	35377251.1	321242622.99	37990445.65	394681253.57
Q8VED5	Keratin, type II cytoskeletal 79 (Cytokeratin-79) (CK-79) (Keratin-79) (K79) (Type-II keratin Kb38)	222740794.4	180246743.18	210733900.63	321362918.47	234038929.52	224982844.54
O09005	Sphingolipid delta(4)-desaturase DES1 (EC 1.14.19.17) (Degenerative spermatocyte homolog 1) (Dihydroceramide desaturase-1)	28300659.29	108641532.98	22073719.06	11811903.04	32526151.68	18276711.96
Q8CEC6	Peptidylprolyl isomerase domain and WD repeat-containing protein 1 (EC 5.2.1.8)	9905703.27	2951989.79	10912416.22	16579262.46	17406933.15	12458920.69
Q8BVI5	Syntaxin-16	8221795.98	9306060.81	10213656.14	4158606.79	4020825.57	4951445.62
Q60715	Prolyl 4-hydroxylase subunit alpha-1 (4-PH alpha-1) (EC 1.14.11.2) (Procollagen-proline,2-oxoglutarate-4-dioxygenase subunit alpha-1)	27455509.16	123630755.48	23874923.32	16610420.8	16471231.97	18185528.34
Q6PAQ4	RNA exonuclease 4 (EC 3.1.-.-) (Exonuclease XPMC2) (Prevents mitotic catastrophe 2 protein homolog)	7761398.59	8644749.85	8030093.48	10254372.38	2157360.33	13534300.24
Q5SSW2	Proteasome activator complex subunit 4 (Proteasome activator PA200) (Protein TEMO)	20443171.07	15709229.23	13998585.32	7143867.16	9382568.75	9777508.33
Q3UMB9	WASH complex subunit 4 (WASH complex subunit SWIP)	4361719.1	3544443.39	3033277.11	118428908.21	130269036.44	142245143.84
F8VQL7	POU domain protein	2425657.4	4278191.01	3590582.37	3243045.85	2731777.13	2497549.36
A0A0R4J1J1	Probable hydrolase PNKD	16002033.23	22370082.98	28500381.92	21015875.94	16819043.16	15956554.55
Q61164	Transcriptional repressor CTCF (11-zinc finger protein) (CCCTC-binding factor) (CTCFL paralog)	2498458.95	2358779.63	1993127.71	1798064.93	1745222.18	1885399.62
A0A1B0GRU3	Zinc finger CCCH domain-containing protein 4	8118196.85	8576314.42	19036685.24	7168949.15	6332754.76	8019406.92
Q9Z2H7	PDZ domain-containing protein GIPC2 (SemaF cytoplasmic domain-associated protein 2) (SEMCAP-2)	23151067.73	28321037.66	14669560.55	16173269.48	9263657.51	10116728.33
Q8BIW1	Exopolyphosphatase PRUNE1 (EC 3.6.1.1) (PRUNEM1)	18010193.02	16095930.42	11774598.48	3591830.6	8142370.31	9813832.34
Q8C0M2	(Lyso)-N-acylphosphatidylethanolamine lipase	91367808.99	99487086.85	102638535.29	3337472788.03	3778313567.26	3630805585.81
P61804	Dolichyl-diphosphooligosaccharide--protein glycosyltransferase subunit DAD1 (Oligosaccharyl transferase subunit DAD1) (Defender against cell death 1) (DAD-1)	6035438.81	7773213.54	10172930.76	142904156.3	177943546.71	158814141.63
Q9D0L4	AarF domain-containing protein kinase 1 (EC 2.7.-.-)	11676033.63	12999737.11	9313872.3	6521370.53	374290969.93	411372477.85
H7BWX9	Small ubiquitin-related modifier 2	13501326.98	219418012.29	19675234.72	98406686.57	84272356.98	392146342.29
B1AYU7	Pre-mRNA-splicing factor CWC22 homolog	58502679.1	66131656.89	57406348.25	928316382.0	1195393721.89	800056692.89
A0A0R4J291	FAST kinase domain-containing protein 5, mitochondrial	1669487.64	6417677.95	6554877.73	30063865.13	26271390.04	23182441.95
G5E8G6	Unconventional myosin-Vb	4506304.35	42380788.77	40512836.85	37776077.61	52316016.08	45132045.56
Q9WUU9	Germinal-center associated nuclear protein (GANP) (EC 2.3.1.48) (GC-associated DNA primase)	3330090.95	6123436.67	5307855.49	5379736.75	16053338.69	117308588.44
P84099	60S ribosomal protein L19	244611719.79	175784713.69	1234642739.25	2592925045.54	3032181341.33	2786697050.53
Q9JMD0	BUB3-interacting and GLEBS motif-containing protein ZNF207 (BuGZ) (49 kDa zinc finger protein) (Zinc finger protein 207)	8980069.32	11646432.36	15454652.24	107785822.41	111062228.64	110001484.3
P00397	Cytochrome c oxidase subunit 1 (EC 7.1.1.9) (Cytochrome c oxidase polypeptide I)	18249204.56	15748889.72	19016758.83	256842071.42	213120014.3	185956334.5
Q8C1E7	Ion channel TACAN (Transmembrane protein 120A)	8802653.46	8584154.46	9948808.98	103952656.5	93225748.68	89983877.23
P58158	Galactosylgalactosylxylosylprotein 3-beta-glucuronosyltransferase 3 (EC 2.4.1.135) (Beta-1,3-glucuronyltransferase 3) (Glucuronosyltransferase I) (GlcAT-I) (UDP-GlcUA:Gal beta-1,3-Gal-R glucuronyltransferase) (GlcUAT-I)	5392902.47	35764392.33	25260266.05	40643331.54	59732978.28	24612779.83
Q9JLB2	Protein PALS1 (MAGUK p55 subfamily member 5) (Protein associated with Lin-7 1)	3393913.97	3123480.11	1710460.23	33691766.24	40419873.45	32793389.51
Q8BWG9	Calcium release-activated calcium channel protein 1 (Protein orai-1) (Transmembrane protein 142A)	2616749.9	13793995.08	15143933.69	24622613.1	9531947.91	24574793.72
E9PWW9	Remodeling and spacing factor 1	6271463.59	22151534.45	27663112.57	48474001.83	52720219.86	52020339.01
P52019	Squalene monooxygenase (EC 1.14.14.17) (Squalene epoxidase) (SE)	25112610.61	88427082.2	78018548.09	184635111.02	242116500.75	187088062.55
P56371	Ras-related protein Rab-4A (EC 3.6.5.2)	6939561.72	28152400.56	32242574.62	54410589.47	58619850.75	42604070.07
O54750	Cytochrome P450 2J6 (EC 1.14.14.1) (Arachidonic acid epoxygenase) (CYPIIJ6)	8279855.97	22237080.37	29602204.81	64076442.09	57353982.8	65473084.8
Q14CH1	Molybdenum cofactor sulfurase (MCS) (MOS) (MoCo sulfurase) (EC 2.8.1.9) (Molybdenum cofactor sulfurtransferase)	3907616.37	26216521.93	29641608.78	20450058.8	20703584.6	16932715.83
Q80UG1	Fatty acid desaturase 6 (EC 1.14.19.-)	134077038.86	126748389.15	154275972.85	100934602.06	3310632056.09	95578270.12
Q05769	Prostaglandin G/H synthase 2 (EC 1.14.99.1) (Cyclooxygenase-2) (COX-2) (Glucocorticoid-regulated inflammatory cyclooxygenase) (Gripghs) (Macrophage activation-associated marker protein P71/73) (PES-2) (PHS II) (Prostaglandin H2 synthase 2) (PGH synthase 2) (PGHS-2) (Prostaglandin-endoperoxide synthase 2) (TIS10 protein)	1662804.07	6172425.3	4702215.29	10574331.05	15424918.93	16316697.75
Q9JJK5	Homocysteine-responsive endoplasmic reticulum-resident ubiquitin-like domain member 1 protein	3769293.33	29864464.5	18694238.23	46833142.18	6823630.52	5116755.37
Q7TND5	Ribosome production factor 1 (Brix domain-containing protein 5) (Ribosome biogenesis protein RPF1)	5304576.74	7390304.68	5747051.24	41649639.14	56666050.51	45602058.74
P58137	Acyl-coenzyme A thioesterase 8 (Acyl-CoA thioesterase 8) (EC 3.1.2.1) (EC 3.1.2.11) (EC 3.1.2.2) (EC 3.1.2.3) (EC 3.1.2.5) (Choloyl-coenzyme A thioesterase) (EC 3.1.2.27) (Peroxisomal acyl-CoA thioesterase 2) (PTE-2) (Peroxisomal acyl-coenzyme A thioester hydrolase 1) (PTE-1) (Peroxisomal long-chain acyl-CoA thioesterase 1)	288444510.36	273754864.14	260711333.16	2330049180.14	2343258575.14	2419136015.32
Q9DC33	High mobility group protein 20A (HMG box-containing protein 20A) (HMG domain-containing protein HMGX1) (Inhibitor of BRAF35) (iBRAF)	3214758.55	19420872.97	17051324.58	26073090.05	12851192.99	10922082.4
Q8VCM5	Mitochondrial ubiquitin ligase activator of NFKB 1 (EC 2.3.2.27) (E3 ubiquitin-protein ligase MUL1) (Growth inhibition and death E3 ligase) (Protein Hades) (RING-type E3 ubiquitin transferase NFKB 1)	11922910.77	13034803.07	14647816.18	108016008.0	85182016.91	96381526.94
Q8VDT9	39S ribosomal protein L50, mitochondrial (L50mt) (MRP-L50)	13771551.71	32314979.75	38588368.85	86938104.49	83133445.31	102081730.1
Q9Z277	Tyrosine-protein kinase BAZ1B (EC 2.7.10.2) (Bromodomain adjacent to zinc finger domain protein 1B) (Williams syndrome transcription factor homolog) (Williams-Beuren syndrome chromosomal region 9 protein homolog)	6564481.96	38208484.87	45361019.59	18160967.79	42526003.84	15448034.67
P00848	ATP synthase subunit a (F-ATPase protein 6)	15371306.83	17577545.07	18171979.15	89824259.9	114967577.75	124343563.17
Q3UM29	Conserved oligomeric Golgi complex subunit 7 (COG complex subunit 7) (Component of oligomeric Golgi complex 7)	5025537.5	6259675.93	5983709.22	35748249.76	31242920.91	35639029.31
O55028	[3-methyl-2-oxobutanoate dehydrogenase [lipoamide]] kinase, mitochondrial (EC 2.7.11.4) (Branched-chain alpha-ketoacid dehydrogenase kinase) (BCKD-kinase) (BCKDHKIN)	6304511.05	7602419.07	21238838.98	35865364.1	40517006.86	38960766.27
Q99JI6	Ras-related protein Rap-1b (EC 3.6.5.2) (GTP-binding protein smg p21B)	75159768.59	77121312.07	77699498.52	197418974.4	1160407047.22	177481555.77
Q99NF7	Ppm1b protein (Protein phosphatase 1B) (Protein phosphatase 1B2 53 kDa isoform)	2327786.42	5970248.05	3262975.13	16742845.59	14273097.01	15556711.79
F8WHU5	Sister chromatid cohesion protein PDS5 homolog B	22604988.28	43000420.73	31893909.19	107696653.74	151162499.53	146577269.29
Q8R3L2	Transcription factor 25 (TCF-25) (Nuclear localized protein 1)	3741710.41	4609015.44	4456286.33	26130711.03	17475845.87	22995562.1
P49135	General transcription and DNA repair factor IIH helicase subunit XPB (TFIIH subunit XPB) (EC 3.6.4.12) (Basic transcription factor 2 89 kDa subunit) (BTF2 p89) (DNA excision repair protein ERCC-3) (DNA repair protein complementing XP-B cells) (TFIIH 89 kDa subunit) (Xeroderma pigmentosum group B-complementing protein)	2055641.19	10429934.75	1595197.77	14561343.79	12063290.93	12225855.45
Q6ZQB6	Inositol hexakisphosphate and diphosphoinositol-pentakisphosphate kinase 2 (EC 2.7.4.21) (EC 2.7.4.24) (Diphosphoinositol pentakisphosphate kinase 2) (Histidine acid phosphatase domain-containing protein 1) (InsP6 and PP-IP5 kinase 2) (VIP1 homolog 2) (mmVIP2)	2720283.79	3128863.7	9977925.91	19596754.65	11408455.02	9361333.26
Q9DBS5	Kinesin light chain 4 (KLC 4) (Kinesin-like protein 8)	4385161.93	5507439.83	4659016.61	22688563.52	30716124.68	26214751.24
Q8R1T4	UDP-N-acetylglucosamine transporter (Golgi UDP-GlcNAc transporter) (Solute carrier family 35 member A3)	13098149.34	15046440.72	21523368.7	63298023.96	77444205.52	71488003.4
E9Q1Z0	Keratin 90	71353883.12	57946649.97	46430577.61	457600426.47	406654494.25	359550919.56
Q8K1A5	Transmembrane protein 41B (Protein stasimon)	6650643.31	6871890.57	24068713.85	30069983.28	35660359.17	34262072.41
A2A8U2	Transmembrane protein 201 (Spindle-associated membrane protein 1)	7164160.51	10451991.05	4709778.06	18653493.2	49138836.34	46815926.58
Q3THK3	General transcription factor IIF subunit 1 (Transcription initiation factor IIF subunit alpha) (TFIIF-alpha)	45667102.64	61969453.57	42994542.86	204477624.41	261298918.87	251863968.46
O54962	Barrier-to-autointegration factor (Breakpoint cluster region protein 1) (LAP2-binding protein 1) [Cleaved into: Barrier-to-autointegration factor, N-terminally processed]	25557888.19	62240643.14	44876871.97	106400018.13	119007974.82	125014227.3
A2A5R2	Brefeldin A-inhibited guanine nucleotide-exchange protein 2 (Brefeldin A-inhibited GEP 2) (ADP-ribosylation factor guanine nucleotide-exchange factor 2)	4001931.75	5754531.84	2414174.68	19403044.16	21682781.95	20903764.24
Q7TPD2	Protein FAM185A	18938294.15	10351293.6	10888799.09	105769368.18	103356313.63	96880424.7
Q3TRM4	Patatin-like phospholipase domain-containing protein 6 (Neuropathy target esterase) (EC 3.1.1.5)	7456679.98	18579501.91	27236028.81	4889356.18	32807150.35	45762826.47
Q505F5	Leucine-rich repeat-containing protein 47	14456475.13	7248067.2	20950725.48	58074496.24	78831181.54	74892632.27
Q9JJ06	Glycoprotein-N-acetylgalactosamine 3-beta-galactosyltransferase 1 (EC 2.4.1.122) (Core 1 O-glycan T-synthase) (T-syn) (Core 1 UDP-galactose:N-acetylgalactosamine-alpha-R beta 1,3-galactosyltransferase 1) (Core 1 beta1,3-galactosyltransferase 1) (C1GalT1) (Core 1 beta3-Gal-T1)	6104095.7	15710383.38	11703645.0	24221483.04	22618331.36	26755556.88
Q8C3W1	Uncharacterized protein C1orf198 homolog	3051454.56	18140780.63	5813736.23	14041939.63	12820755.89	8236441.3
Q9DC29	ATP-binding cassette sub-family B member 6 (ABC-type heme transporter ABCB6) (EC 7.6.2.5)	8850295.29	38109426.94	27019578.23	27149756.25	24398096.76	30463777.56
Q9ESP1	Stromal cell-derived factor 2-like protein 1 (SDF2-like protein 1)	62916973.4	58535607.65	735909817.39	94378184.29	87174118.66	79627911.2
Q9DBD0	Inhibitor of carbonic anhydrase	7162947.04	8127594.68	23030139.31	25334663.66	30902050.81	28999469.31
P56391	Cytochrome c oxidase subunit 6B1 (Cytochrome c oxidase subunit VIb isoform 1) (COX VIb-1)	49747370.49	64090511.5	311007969.22	84408933.41	265994704.42	88963889.38
Q9R0L7	A-kinase anchor protein 8-like (AKAP8-like protein) (Neighbor of A-kinase-anchoring protein 95) (Neighbor of AKAP95)	4224893.25	9742205.68	24322329.43	6514973.05	12941342.23	24547213.06
Q3TYS2	Cytochrome b-245 chaperone 1 (Essential for reactive oxygen species protein) (Eros)	6154287.71	25296441.13	20365242.79	15915609.06	20148006.01	16931912.87
O88958	Glucosamine-6-phosphate isomerase 1 (EC 3.5.99.6) (Glucosamine-6-phosphate deaminase 1) (GNPDA 1) (GlcN6P deaminase 1) (Oscillin)	22593373.16	113795801.38	121975294.58	45354863.74	54116313.85	29421636.64
Q01730	Ras suppressor protein 1 (RSP-1) (Rsu-1)	65797975.92	70811845.06	69626257.61	281468278.38	298058294.92	310486585.41
Q922J3	CAP-Gly domain-containing linker protein 1 (Cytoplasmic linker protein 170) (CLIP-170) (Restin)	79096118.42	70850666.07	97690187.78	370712783.2	352483756.4	328325253.05
G3X9K3	Brefeldin A-inhibited guanine nucleotide-exchange protein 1 (BIG1) (Brefeldin A-inhibited GEP 1) (ADP-ribosylation factor guanine nucleotide-exchange factor 1)	2708668.34	5962616.56	7079391.77	21987079.52	3378497.54	3917035.98
E9PUG7	Eukaryotic translation initiation factor 2D (Ligatin)	3072568.94	3289752.84	16650863.4	7260476.65	13438754.32	7444204.91
Q01339	Beta-2-glycoprotein 1 (APC inhibitor) (Activated protein C-binding protein) (Apolipoprotein H) (Apo-H) (Beta-2-glycoprotein I) (B2GPI) (Beta(2)GPI)	11927987.53	28394994.1	8117825.29	43712963.56	49225873.72	51945181.91
P48774	Glutathione S-transferase Mu 5 (EC 2.5.1.18) (Fibrous sheath component 2) (Fsc2) (GST class-mu 5)	7138848.17	6747862.64	6568602.32	35569464.95	21941101.82	36203028.02
E9Q0B5	Fc fragment of IgG-binding protein	99620503.56	106550361.27	103191347.5	368141468.1	465659624.9	445841500.63
E9Q0F0	Keratin 78	135310894.87	174075908.18	184286489.9	585986981.71	540160188.58	543320286.65
Q921Y2	U3 small nucleolar ribonucleoprotein protein IMP3 (U3 snoRNP protein IMP3)	37973408.29	49175387.63	96921098.01	127795678.78	138062428.76	158314523.71
Q810B6	Rabankyrin-5 (Rank-5) (Ankyrin repeat and FYVE domain-containing protein 1) (Ankyrin repeats hooked to a zinc finger motif)	12384107.32	27992196.31	22179910.5	56236330.46	37637575.96	41893542.35
P62342	Thioredoxin reductase-like selenoprotein T (SelT) (EC 1.8.1.9)	18750924.88	26949685.8	24655695.7	111275481.01	57237263.65	60075046.5
Q8K2D3	Enhancer of mRNA-decapping protein 3 (YjeF domain-containing protein 1)	8059770.8	10800175.67	10260026.75	36445590.39	31273128.76	31249348.97
G3UYD5	Bifunctional UDP-N-acetylglucosamine 2-epimerase/N-acetylmannosamine kinase	10072059.9	21022601.22	33358002.86	30583922.41	29590929.98	34860257.12
D3Y273	Anion exchange protein	12140895.16	12342727.75	14940966.09	44244639.64	51613884.6	54178101.79
Q8BXA5	Cleft lip and palate transmembrane protein 1-like protein (CLPTM1-like protein)	12549035.82	14272347.65	13971375.23	55582532.92	38004173.69	60664433.25
A0A2R8VHP3	Predicted pseudogene 5478	18128606.59	16377850.56	15286293.37	77923499.96	71145597.72	81778858.29
A2A513	Keratin, type I cytoskeletal 10	239518960.78	246082288.69	237324627.89	879570421.5	1012383518.8	1038772810.69
Q99KY4	Cyclin-G-associated kinase (EC 2.7.11.1)	9050068.83	9437129.58	10638050.28	36007287.29	36254754.88	36756270.82
Q8CIM8	Integrator complex subunit 4 (Int4)	2623715.53	2194074.75	1439879.23	17563621.73	7822482.38	8197872.41
D3YVP6	Glutathione S-transferase Mu 7	3189660.25	6145415.57	6773677.64	9694599.34	11005522.19	11887039.99
P06802	Ectonucleotide pyrophosphatase/phosphodiesterase family member 1 (E-NPP 1) (Lymphocyte antigen 41) (Ly-41) (Phosphodiesterase I/nucleotide pyrophosphatase 1) (Plasma-cell membrane glycoprotein PC-1) [Cleaved into: Ectonucleotide pyrophosphatase/phosphodiesterase family member 1, secreted form] [Includes: Alkaline phosphodiesterase I (EC 3.1.4.1); Nucleotide pyrophosphatase (NPPase) (EC 3.6.1.9) (…	5033517.79	7523696.71	5841848.71	24100367.39	22633532.52	22846503.35
Q8K284	General transcription factor 3C polypeptide 1 (TF3C-alpha) (TFIIIC box B-binding subunit) (Transcription factor IIIC 220 kDa subunit) (TFIIIC 220 kDa subunit) (TFIIIC220) (Transcription factor IIIC subunit alpha)	2635410.47	2963794.42	3057855.38	8396670.59	11746696.67	10435705.78
P70697	Uroporphyrinogen decarboxylase (UPD) (URO-D) (EC 4.1.1.37)	21569025.63	53513849.17	59526337.82	90448432.8	48903326.91	48039461.47
Q3TXV4	Rab22B (Ras-related protein Rab-31)	16084518.24	14963910.4	13790800.25	63649342.21	55251900.62	72544546.87
Q8BRK8	5'-AMP-activated protein kinase catalytic subunit alpha-2 (AMPK subunit alpha-2) (EC 2.7.11.1) (Acetyl-CoA carboxylase kinase) (ACACA kinase) (EC 2.7.11.27) (Hydroxymethylglutaryl-CoA reductase kinase) (HMGCR kinase) (EC 2.7.11.31)	14005101.05	15788629.78	4366924.7	71851182.41	29857348.84	69809790.16
Q6GV12	3-ketodihydrosphingosine reductase (KDS reductase) (EC 1.1.1.102) (3-dehydrosphinganine reductase) (Follicular variant translocation protein 1 homolog) (FVT-1)	9770120.49	43588210.89	47676973.36	15563311.93	15056765.09	15283275.13
Q8VC26	TLC domain-containing protein 2	5511954.93	20574241.38	10948077.96	21464725.4	13793853.65	18855129.71
Q3TFQ1	SPRY domain-containing protein 7 (Chronic lymphocytic leukemia deletion region gene 6 protein homolog) (CLL deletion region gene 6 protein homolog)	5273718.57	4731009.4	5502711.62	17781971.71	19451917.22	22958293.79
P10639	Thioredoxin (Trx) (ATL-derived factor) (ADF)	68258349.44	294912296.09	349179604.16	198787115.43	42656317.42	43115043.55
P62073	Mitochondrial import inner membrane translocase subunit Tim10	30832783.85	31776066.61	28142519.46	97735263.33	127639801.91	120748853.83
Q8CIW5	Twinkle mtDNA helicase (EC 3.6.4.12) (Progressive external ophthalmoplegia 1 protein homolog) (T7 gp4-like protein with intramitochondrial nucleoid localization) (T7-like mitochondrial DNA helicase) (Twinkle protein, mitochondrial)	907626.05	1001282.11	2204179.83	2563566.35	3349996.41	2901053.49
Q80YE7	Death-associated protein kinase 1 (DAP kinase 1) (EC 2.7.11.1)	11518673.07	35837435.1	33452739.54	28371672.36	31615745.11	24730006.5
E9Q5K9	YTH domain-containing protein 1	7145696.94	8276032.22	9644700.66	28130918.44	35289778.05	12144504.3
G8JL51	DNA-directed RNA polymerase I subunit RPA49 (Fragment)	5297408.37	5879736.32	5596354.15	21376613.21	19693735.73	16623578.69
E9PU93	Set1/Ash2 histone methyltransferase complex subunit ASH2	4157524.88	5318208.14	6004392.92	19129888.0	18095932.64	5449752.74
A0A338P7L8	Charged multivesicular body protein 2b	32390009.3	14344800.67	32071300.97	13821180.16	12189931.0	341293624.5
P61965	WD repeat-containing protein 5 (BMP2-induced 3-kb gene protein) (WD repeat-containing protein BIG-3)	8707367.18	15540099.66	10078508.43	36001726.78	17598980.02	32776033.37
A0A0R4J1I6	Nuclear pore membrane glycoprotein 210	1117675960.05	9111422874.01	3190020242.72	861270465.43	810630487.06	832853985.32
Q922U2	Keratin, type II cytoskeletal 5 (Cytokeratin-5) (CK-5) (Keratin-5) (K5) (Type-II keratin Kb5)	145364974.35	118639346.46	97054858.24	542742523.72	573237150.28	516146583.89
Q5XJE5	RNA polymerase-associated protein LEO1	129825468.37	61569814.41	106290562.57	423430272.22	538226587.9	518109946.1
Q3TCH7	Cullin-4A (CUL-4A)	6115433.84	8027512.92	5677176.77	13432891.88	22135301.84	28539421.05
B2FDF6	Synaptosomal-associated 47 kDa protein (Synaptosomal-associated protein 47)	9008427.46	8484631.52	9828835.71	31006124.31	24226778.9	40741940.58
D3Z2E9	Protein FAM241B (Fragment)	7388792.08	21330983.91	21069780.88	19366065.27	12832174.05	20274933.23
Q99NF1	Beta,beta-carotene 9',10'-oxygenase (EC 1.13.11.71) (B-diox-II) (Beta-carotene dioxygenase 2)	7562213.53	10594889.55	9213511.98	27599156.63	33023338.09	25043557.54
Q96LX3	Solute carrier family 22, member 30 (cDNA fis, clone TRACH2000665, moderately similar to Rattus norvegicus putative integral membrane transport protein (UST1r))	15299101.98	25864956.16	37832986.64	38856532.89	41262946.95	48520664.4
Q9CX97	WD repeat-containing protein 55	12261795.02	14970549.66	25021465.21	40768131.4	30609112.63	41520086.82
Q99LC8	Translation initiation factor eIF-2B subunit alpha (eIF-2B GDP-GTP exchange factor subunit alpha)	117339215.51	1013369340.61	117993020.39	102158587.2	126592085.32	130234072.86
Q7TQK4	Exosome complex component RRP40 (EC 3.1.13.-) (Exosome component 3) (Ribosomal RNA-processing protein 40)	12860905.19	47431647.54	15956935.58	45043285.34	15897471.79	36118972.88
E9PXG1	Transporter	30647548.96	27107515.09	28042642.07	113281198.27	92679318.09	114767267.26
Q9DCI9	39S ribosomal protein L32, mitochondrial (L32mt) (MRP-L32) (Heart-expressed gene 1 protein)	35666009.22	33617989.82	42634798.45	125446859.51	120604678.51	115545940.17
Q91W92	Cdc42 effector protein 1 (Binder of Rho GTPases 5)	9501456.02	19941871.76	9118070.46	31955035.19	25611524.49	30401049.38
A0A3B2W883	SRSF protein kinase 1 (Fragment)	6967415.07	20993974.93	20705015.16	19146575.55	14900723.49	10232904.8
P43024	Cytochrome c oxidase subunit 6A1, mitochondrial (Cytochrome c oxidase polypeptide VIa-liver)	138990990.23	71453473.05	115067243.57	480687691.42	536473461.19	470520526.96
Q9DAA6	Exosome complex component CSL4 (Exosome component 1)	10088575.1	9278393.54	12963082.58	32452433.45	35670626.34	31416664.93
Q14AI6	Mitochondrial mRNA pseudouridine synthase Rpusd3 (EC 5.4.99.-) (RNA pseudouridylate synthase domain-containing protein 3)	5938115.66	10353338.6	10925263.69	9198581.38	32435454.62	8960554.51
F8WJA0	RNA helicase (EC 3.6.4.13)	11280026.65	12628630.77	12334047.15	46268625.98	31763863.01	33119148.51
A0A1D5RLW4	Unconventional myosin-IXb (Fragment)	25517318.69	97789109.05	46681156.94	58335841.59	54269759.8	53954491.88
Q8K3A9	7SK snRNA methylphosphate capping enzyme (MePCE) (EC 2.1.1.-)	11651441.76	11505072.89	40438098.29	38176092.74	27371670.56	23926297.39
Q9WV03	Protein FAM50A (Protein XAP-5)	4902081.23	4930994.96	8617121.56	22685902.83	22345237.41	23138286.43
Q8K0V4	CCR4-NOT transcription complex subunit 3 (CCR4-associated factor 3)	10809739.93	27297987.16	21051719.24	26873224.46	24327004.8	30298582.4
Q8R4U7	Leucine zipper protein 1 (Leucine zipper motif-containing protein)	9661891.22	22095979.6	18018965.05	10371576.36	32892179.44	30719743.48
A0A0R4J049	Protein arginine N-methyltransferase 5 (EC 2.1.1.-)	13864683.45	48711676.02	15899483.89	33972519.69	32544423.19	32752154.3
Q8BGS0	Protein MAK16 homolog (Protein RBM13)	8083008.91	8933648.63	4884388.09	29867198.12	22474651.4	28210891.73
P83093	Stromal interaction molecule 2	14312810.15	9951833.39	15940928.91	56788256.42	24660770.96	59352061.99
Q8BGB2	Tetratricopeptide repeat protein 7A (TPR repeat protein 7A)	5855367.22	5972007.98	4389338.96	20547157.79	17745399.11	18950665.61
A0A1D5RLL3	Protein EFR3 homolog A	10058130.03	25000116.37	20042233.92	29230444.55	23328921.51	19752168.95
Q91VY9	Zinc finger protein 622	54649327.82	134760361.02	94915557.33	115062150.5	181345650.92	107983854.76
P54729	NEDD8 ultimate buster 1 (Negative regulator of ubiquitin-like proteins 1) (Protein BS4)	6054116.75	8613127.69	7788922.13	16978313.58	17650579.13	18781590.68
E9Q2H1	E3 ubiquitin-protein ligase UBR5	13400745.63	48710236.4	20744482.34	14555494.01	31741498.03	59131943.32
Q9ERF3	WD repeat-containing protein 61 (Meiotic recombination REC14 protein homolog) [Cleaved into: WD repeat-containing protein 61, N-terminally processed]	20286710.62	29948898.44	34921890.95	54524910.98	47584605.3	65455037.55
Q9D1Z3	ATP synthase subunit C lysine N-methyltransferase (EC 2.1.1.-) (Protein N-lysine methyltransferase FAM173B) (mFam173b)	4266408.41	2694386.08	3721861.28	12659744.81	13093187.39	16089840.31
A2AE27	AMP deaminase (EC 3.5.4.6)	5804958.22	22005130.26	17465211.86	5109401.06	2079844.07	20541297.53
E9PV45	Ubiquitinyl hydrolase 1 (EC 3.4.19.12)	25047918.96	31754252.21	27828713.4	81684647.45	66826754.53	75291716.42
Q3UFK8	FERM domain-containing protein 8 (iRhom tail-associated protein) (iTAP)	10178285.08	15233767.0	13117615.98	26162450.75	45481346.05	29621475.02
Q8CCP0	Nuclear export mediator factor Nemf (Serologically defined colon cancer antigen 1 homolog)	46137528.67	112273808.2	109751098.24	110729763.18	94775928.34	99633584.23
Q9Z160	Conserved oligomeric Golgi complex subunit 1 (COG complex subunit 1) (Component of oligomeric Golgi complex 1) (Low density lipoprotein receptor defect B-complementing protein)	21194201.86	20482955.3	17711266.45	50959005.92	76616643.85	72211078.95
Q9ERN0	Secretory carrier-associated membrane protein 2 (Secretory carrier membrane protein 2)	9746196.0	24386983.79	18794519.59	40761034.36	22954229.54	3628758.39
Q9D8W7	OCIA domain-containing protein 2	26923673.1	32398748.11	26615476.39	77857447.7	96264879.66	67236268.38
Q9CXW2	28S ribosomal protein S22, mitochondrial (MRP-S22) (S22mt)	883444931.49	916860813.2	872226664.28	2728974119.78	2753853159.14	2535629828.52
G5E8R4	Serine/threonine-protein phosphatase 6 regulatory subunit 3	55831670.5	67669504.28	68721117.39	187553647.05	14641259.16	282388620.26
A0A0R4J101	Anion exchange protein	24075681.97	54500098.32	52173020.08	48595496.56	53710845.84	60589831.46
Q8R322	mRNA export factor GLE1 (GLE1 RNA export mediator) (GLE1-like protein) (Nucleoporin GLE1)	34054171.88	51503189.12	43397239.16	79731286.48	93393832.15	109312527.25
F8WGU9	Cytochrome P450, family 4, subfamily a, polypeptide 31	5060994.84	5062430.25	6631804.15	30441770.36	18636671.33	5732571.1
Q9WV98	Mitochondrial import inner membrane translocase subunit Tim9	13248790.93	9753895.15	9385160.72	39929012.85	39679651.93	46461023.78
A0A0R4J0G6	Glutaminyl-peptide cyclotransferase (EC 2.3.2.5)	4163143.48	12694043.06	12628122.93	4664728.62	5195517.8	11444639.07
Q9ES56	Trafficking protein particle complex subunit 4 (Synbindin) (TRS23 homolog)	12594055.35	12446823.0	13674784.06	76445466.69	7708412.24	28544788.99
Q99PL6	UBX domain-containing protein 6 (UBX domain-containing protein 1)	7124554.7	29893168.96	30081410.83	7058999.52	13128190.88	16527049.16
Q8C3P7	N6-adenosine-methyltransferase subunit METTL3 (EC 2.1.1.348) (Methyltransferase-like protein 3) (N6-adenosine-methyltransferase 70 kDa subunit) (MT-A70)	2261617.6	6575786.23	4752398.38	1919059.06	7750342.4	8301415.49
B1AQ57	P-type Cu(+) transporter (EC 7.2.2.8)	8073210.71	8354172.18	8573833.69	20434173.35	24713754.26	25142740.88
F6QKD2	RNA helicase (EC 3.6.4.13) (Fragment)	40378873.93	78378233.88	68599713.1	116991116.79	105062780.74	69863257.67
Q80X73	Protein pelota homolog (EC 3.1.-.-)	44809823.07	78303336.04	45563031.99	145900923.86	117009562.01	96140730.03
Q8BZN4	NUAK family SNF1-like kinase 2 (EC 2.7.11.1) (Omphalocele kinase 2)	160071755.28	160977711.87	192033496.52	403827155.31	445782831.02	514858362.89
A8Y5J3	Cleavage and polyadenylation-specific factor 3-like protein (Integrator complex subunit 11)	3452025.64	14930466.0	3088333.4	13305376.42	2951577.6	3211975.69
Q3UQN2	F-BAR domain only protein 2	5877966.8	8066843.51	10634408.44	13521760.47	17717539.48	12894281.04
Q6P9J9	Anoctamin-6 (Small-conductance calcium-activated nonselective cation channel) (SCAN channel) (Transmembrane protein 16F)	15603816.42	13021851.55	32134110.53	42724576.78	37070438.7	41040921.49
Q9CR64	Protein kish-A (Transmembrane protein 167) (Transmembrane protein 167A)	5718653.95	19265523.0	5416851.7	33496909.27	19762789.52	21565973.6
Q6P3B9	Putative ribosome-binding factor A, mitochondrial	3713945.24	5964430.71	4195516.09	8242851.92	8427029.85	16424806.6
Q5DTX6	Junctional protein associated with coronary artery disease (JCAD)	4031079.85	3486057.87	5761985.5	7042948.79	10960973.36	15261510.58
Q9R0Q6	Actin-related protein 2/3 complex subunit 1A (SOP2-like protein) (Sid 329)	89652365.16	95528585.55	88830701.76	255979372.34	252691351.42	239954735.75
B7ZWM6	Sorbin and SH3 domain-containing protein 2 (Sorbs2 protein)	75970613.24	183718930.46	83877755.74	192116882.48	165069760.87	171322338.06
P58021	Transmembrane 9 superfamily member 2	88718189.46	90097894.28	111998400.46	262408325.61	224196604.34	235057108.11
Q8JZV9	3-hydroxybutyrate dehydrogenase type 2 (EC 1.1.1.-) (EC 1.1.1.30) (Dehydrogenase/reductase SDR family member 6) (R-beta-hydroxybutyrate dehydrogenase)	19024290.95	47148547.9	34412524.81	35626720.3	44859058.7	37539361.15
E9PW74	GTPase IMAP family member GIMD1 (GIMAP family P-loop NTPase domain-containing protein 1)	4799990.42	7756085.53	7297823.26	11898856.72	9706236.91	13433313.39
O35566	CD151 antigen (GP27) (Membrane glycoprotein SFA-1) (Platelet-endothelial tetraspan antigen 3) (PETA-3) (CD antigen CD151)	21581058.02	20443840.42	22226058.49	89314121.54	85348720.15	45214047.01
Q3U9N9	Monocarboxylate transporter 10 (MCT 10) (Aromatic amino acid transporter 1) (Solute carrier family 16 member 10) (T-type amino acid transporter 1)	7301949.58	6877619.47	6701150.78	37306675.34	7773556.78	16563453.63
D3YVC9	Graves disease carrier protein homolog (Fragment)	20938666.89	21688899.55	22951251.38	58169697.68	50974797.28	61319373.43
J3QPW1	Phosphatidylinositol transfer protein alpha isoform	8843256.4	10871315.47	15210897.95	24519773.97	19869383.62	20454334.33
Q9Z2K1	Keratin, type I cytoskeletal 16 (Cytokeratin-16) (CK-16) (Keratin-16) (K16)	14026998.51	12413381.91	16566889.03	43938388.26	37701129.99	48510094.91
P25206	DNA replication licensing factor MCM3 (EC 3.6.4.12) (DNA polymerase alpha holoenzyme-associated protein P1) (P1-MCM3)	18652812.91	99783274.73	19245895.99	29623206.74	26254475.84	19130102.03
Q5SVQ0	Histone acetyltransferase KAT7 (EC 2.3.1.48) (Histone acetyltransferase binding to ORC1) (Lysine acetyltransferase 7) (MOZ, YBF2/SAS3, SAS2 and TIP60 protein 2) (MYST-2)	2720019.76	3655120.34	3027508.6	9214073.22	5935343.08	5952801.27
H3BKM2	Nuclear-interacting partner of ALK	38389836.71	39062718.66	40745684.6	101456790.55	117738757.47	90875021.87
G3V019	tRNA (guanine(26)-N(2))-dimethyltransferase (Fragment)	13235119.6	12851405.01	33836344.63	20906604.4	44257483.55	23485944.08
B1AXN9	Non-specific serine/threonine protein kinase (EC 2.7.11.1)	19719094.85	40246680.52	47249081.66	43905331.67	38721054.74	31386003.52
Q61414	Keratin, type I cytoskeletal 15 (Cytokeratin-15) (CK-15) (Keratin-15) (K15)	1898531.88	3779581.4	2290950.95	6795511.1	3397706.59	3001403.58
E9PUL7	N-acetyltransferase 8 (GCN5-related) family member 1	55960847.96	64477586.64	49601703.87	148211447.0	156727835.21	143856886.48
Q8R087	Beta-1,4-galactosyltransferase 7 (Beta-1,4-GalTase 7) (Beta4Gal-T7) (b4Gal-T7) (EC 2.4.1.-) (Proteoglycan UDP-galactose:beta-xylose beta1,4-galactosyltransferase I) (UDP-Gal:beta-GlcNAc beta-1,4-galactosyltransferase 7) (UDP-galactose:beta-N-acetylglucosamine beta-1,4-galactosyltransferase 7) (UDP-galactose:beta-xylose beta-1,4-galactosyltransferase) (XGPT) (XGalT-1) (Xylosylprotein 4-beta-galact…	20818668.77	24853547.69	27262019.42	53353142.54	50178759.27	53888718.28
Q7TPR4	Alpha-actinin-1 (Alpha-actinin cytoskeletal isoform) (F-actin cross-linking protein) (Non-muscle alpha-actinin-1)	30908338.03	28594976.01	69215713.81	106488114.55	42132350.83	66342185.07
Q8R3H7	Heparan sulfate 2-O-sulfotransferase 1 (2-O-sulfotransferase) (2-OST) (2OST) (EC 2.8.2.-)	174365324.35	196480442.1	172409878.02	447071045.03	464266427.54	466468605.99
Q9EQY0	Serine/threonine-protein kinase/endoribonuclease IRE1 (Endoplasmic reticulum-to-nucleus signaling 1) (Inositol-requiring protein 1) (Ire1-alpha) (IRE1a) [Includes: Serine/threonine-protein kinase (EC 2.7.11.1); Endoribonuclease (EC 3.1.26.-)]	7140151.45	8826611.62	6668213.65	14406093.63	20633298.57	20495288.94
Q06180	Tyrosine-protein phosphatase non-receptor type 2 (Protein-tyrosine phosphatase PTP-2) (EC 3.1.3.48) (MPTP)	9176419.46	25976616.7	18145665.59	25741785.74	10273410.53	12246543.9
Q922Q5	Adenosine 3'-phospho 5'-phosphosulfate transporter 2 (PAPS transporter 2) (Solute carrier family 35 member B3)	8933243.68	10938090.53	9594918.4	23870483.65	20859648.14	23304740.06
Q60709	Amyloid-like protein 2 (Amyloid-like protein 2, isoform 751)	6639707.69	10962423.59	6938555.26	16484034.8	14074779.99	17345901.13
D3Z494	Aldo-keto reductase family 1, member B10 (aldose reductase)	3613753.63	4629745.15	5377309.96	5263634.24	9719829.96	10583342.3
F6S1X8	Protein-tyrosine-phosphatase (EC 3.1.3.48) (Fragment)	3622070.23	2512331.99	7769691.0	15455195.01	7519883.75	9817562.98
Q923D4	Splicing factor 3B subunit 5 (SF3b5) (Pre-mRNA-splicing factor SF3b 10 kDa subunit)	26821478.38	41098619.17	55428692.57	60994995.37	54651622.71	52841813.0
B8JJ69	RIKEN cDNA 2310061I04 gene	19600471.14	19969245.71	16327315.16	51172839.11	54910162.93	49147049.47
Q6NZQ2	Probable ATP-dependent RNA helicase DDX31 (EC 3.6.4.13) (DEAD box protein 31)	28249079.93	83561294.29	33144881.25	87062423.23	37756056.37	37920047.2
Q8BUK6	Protein Hook homolog 3 (mHK3)	10761072.79	27562232.79	15070514.74	17868867.99	23922301.61	21680920.91
Q9D1G1	Ras-related protein Rab-1B (EC 3.6.5.2)	53898218.69	58493218.87	70157268.12	185616315.38	76777992.95	136810106.24
Q8CJ53	Cdc42-interacting protein 4 (Thyroid receptor-interacting protein 10) (TR-interacting protein 10) (TRIP-10)	8158922.34	15932955.04	13860981.19	18228610.79	14845935.45	17317955.48
Q91VR7	Microtubule-associated proteins 1A/1B light chain 3A (Autophagy-related protein LC3 A) (Autophagy-related ubiquitin-like modifier LC3 A) (MAP1 light chain 3-like protein 1) (MAP1A/MAP1B light chain 3 A) (MAP1A/MAP1B LC3 A) (Microtubule-associated protein 1 light chain 3 alpha)	4292212.11	8208739.26	9564544.07	7920031.33	8954213.04	7636972.89
Q8VDS8	Syntaxin-18	15424934.05	15465665.01	22685761.31	35410987.08	41503963.49	35414056.42
Q91ZS8	Double-stranded RNA-specific editase 1 (EC 3.5.4.37) (RNA-editing deaminase 1) (RNA-editing enzyme 1) (dsRNA adenosine deaminase)	6705925.85	7734141.73	6293447.1	25006349.52	7067683.02	19308447.04
A2AQ56	Transmembrane protein 62	15109510.15	40009019.52	17620720.61	23647657.98	32156779.26	34776322.07
Q9JIB4	General transcription factor IIH subunit 2 (Basic transcription factor 2 44 kDa subunit) (BTF2 p44) (General transcription factor IIH polypeptide 2) (TFIIH basal transcription factor complex p44 subunit)	10354817.23	7760326.2	25332959.71	30083439.4	13275824.99	24817228.72
Q9D8S9	BolA-like protein 1	15071642.92	12927262.81	9326509.11	32439385.83	47861083.03	42564450.58
O08797	SPI6 (Serine (Or cysteine) peptidase inhibitor, clade B, member 9)	14196171.85	17566803.85	24756768.86	44372873.94	23933294.87	27108467.21
Q8C3X8	Lipase maturation factor 2 (Transmembrane protein 112B) (Transmembrane protein 153)	29012787.53	40377733.6	37212894.04	63398550.31	66428030.78	72934361.72
A0A494BAG1	Leucine-rich repeat protein SHOC-2 (Fragment)	5869149.34	5792354.3	6733828.96	20378334.43	15177643.12	8482649.73
E9QL80	Acyl-CoA:lysophosphatidylglycerol acyltransferase 1	76234473.66	110939048.96	127568592.19	327843529.18	96704034.76	76359762.24
E9PZ92	Exocyst complex component 5 (Exocyst complex component Sec10)	5248039.44	11636526.7	7042944.95	14231318.99	11708904.25	6098394.09
Q91V04	Translocating chain-associated membrane protein 1 (Protein TRAM1)	62469859.23	54679030.19	77189679.08	133792995.54	168794038.39	160692573.53
O70194	Eukaryotic translation initiation factor 3 subunit D (eIF3d) (Eukaryotic translation initiation factor 3 subunit 7) (eIF-3-zeta) (eIF3 p66)	395598862.11	837578106.08	433809312.41	476104680.76	413375487.42	1620162915.79
Q9CZ57	5-methylcytosine rRNA methyltransferase NSUN4 (EC 2.1.1.-) (5-methylcytosine tRNA methyltransferase NSUN4) (EC 2.1.1.-) (NOL1/NOP2/Sun domain family member 4) (Sperm head and tail associated protein)	22888318.58	28203692.46	29931467.94	30798052.5	67897403.09	60175940.92
G3X8Y8	Toll-like receptor 2	4181218.62	5610870.5	11095297.13	5446641.07	9004618.87	8759962.63
Q8BIJ6	Isoleucine--tRNA ligase, mitochondrial (EC 6.1.1.5) (Isoleucyl-tRNA synthetase) (IleRS)	2891053093.36	3000591878.74	2882589238.38	6913881820.43	7152623824.57	7328190314.65
G3UXA6	Polypyrimidine tract-binding protein 3	279212633.33	225441103.27	219666034.18	266777941.23	335062642.84	1561470754.76
H3BK73	Prosalusin (Fragment)	16488430.78	31936076.62	24050989.37	45175379.93	26754245.25	27383804.51
Q3UUT0	Eukaryotic translation initiation factor 4E type 2	13565900.96	18921996.59	20007707.42	33389044.96	28515496.84	26039780.91
Q9CQL6	39S ribosomal protein L35, mitochondrial (L35mt) (MRP-L35)	29526142.15	36392182.66	28624500.7	77786655.11	60589795.62	70661798.41
P58501	PAX3- and PAX7-binding protein 1 (PAX3/7BP) (GC-rich sequence DNA-binding factor 1)	4394452.06	6933852.88	9194199.46	7491045.58	9672791.91	7760096.53
Q811B5	Proline-rich protein 3 (MHC class I region proline-rich protein CAT56)	2735413.44	3233446.24	3994235.65	3740682.97	8671962.19	9397824.92
Q8C3X4	Translation factor Guf1, mitochondrial (EC 3.6.5.-) (Elongation factor 4 homolog) (EF-4) (GTPase Guf1) (Ribosomal back-translocase)	20570720.91	34928268.65	14400780.32	50236861.06	43244527.77	46898498.26
Q8C5W0	Calmin (Calponin-like transmembrane domain protein)	23439673.51	29535092.32	28302353.26	64489781.18	38474111.93	55593755.93
P98192	Dihydroxyacetone phosphate acyltransferase (DAP-AT) (DHAP-AT) (EC 2.3.1.42) (Acyl-CoA:dihydroxyacetonephosphateacyltransferase) (Glycerone-phosphate O-acyltransferase)	14464581.3	16981721.28	33688348.28	28060741.59	26498759.96	28805975.3
Q3TTY5	Keratin, type II cytoskeletal 2 epidermal (Cytokeratin-2e) (CK-2e) (Epithelial keratin-2e) (Keratin-2 epidermis) (Keratin-2e) (K2e) (Type-II keratin Kb2)	212825733.53	158644482.55	218678037.7	547934744.66	543993765.49	479492803.2
Q9D2W5	GRAM domain-containing 3	49519975.68	72400158.77	58866361.58	122477093.46	145110783.75	56207425.19
Q8R2R1	Protein O-mannosyl-transferase 1 (EC 2.4.1.109) (Dolichyl-phosphate-mannose--protein mannosyltransferase 1)	5438059.03	4978453.65	5724666.44	13458404.68	13492983.47	12111260.17
Q91XU3	Phosphatidylinositol 5-phosphate 4-kinase type-2 gamma (EC 2.7.1.149) (Phosphatidylinositol 5-phosphate 4-kinase type II gamma) (PI(5)P 4-kinase type II gamma) (PIP4KII-gamma)	7863948.4	4951340.15	5302593.02	19455201.35	20085521.94	21830206.11
Q9CZB0	Succinate dehydrogenase cytochrome b560 subunit, mitochondrial (Integral membrane protein CII-3) (QPs-1) (QPs1)	387084055.19	469795757.71	430527072.74	887302908.5	824198727.9	932366615.58
Q9DAR7	m7GpppX diphosphatase (EC 3.6.1.59) (DCS-1) (Decapping scavenger enzyme) (Hint-related 7meGMP-directed hydrolase) (Histidine triad nucleotide-binding protein 5) (Histidine triad protein member 5) (HINT-5) (Scavenger mRNA-decapping enzyme DcpS)	38803384.21	60005461.23	106042880.82	51221704.99	82595433.68	58830590.05
Q8K4Q0	Regulatory-associated protein of mTOR (Raptor) (p150 target of rapamycin (TOR)-scaffold protein)	4836685.81	5607274.13	8340116.08	10192591.38	8396512.12	11608966.52
Q9Z321	DNA topoisomerase 3-beta-1 (EC 5.6.2.1) (DNA topoisomerase III beta-1)	5439222.01	5130275.68	9197836.41	10316880.36	13151983.13	11610325.78
Q9ER41	Torsin-1B (Torsin ATPase-1B) (EC 3.6.4.-) (Torsin family 1 member B)	23427552.61	23829691.63	27815475.15	36803756.61	67763479.63	55680006.05
Q9QXS8	Probable N-acetyltransferase CML5 (EC 2.3.1.-) (Camello-like protein 5)	10045323.65	11759287.7	12649846.56	24389052.58	20190929.25	21738677.13
Q9D662	Protein transport protein Sec23B (SEC23-related protein B)	30629740.97	57711010.02	29801085.86	74819246.47	49176544.96	65539525.96
Q8VBZ0	Dehydrogenase/reductase SDR family member on chromosome X homolog (EC 1.1.-.-) (DHRSXY) (SCAD family protein)	83072317.27	87189597.83	69841952.38	157725408.28	208020402.64	223467384.24
E0CYH4	WD repeat-containing protein 26 (Fragment)	36145877.8	39876923.99	35790337.24	98942735.94	77244672.3	72611983.68
Q8BSF4	Phosphatidylserine decarboxylase proenzyme, mitochondrial (EC 4.1.1.65) [Cleaved into: Phosphatidylserine decarboxylase beta chain; Phosphatidylserine decarboxylase alpha chain]	92079931.17	87490649.4	164846678.16	173144501.96	244793365.23	158343379.45
P52875	Transmembrane protein 165 (TPA-regulated locus protein) (Transmembrane protein PFT27) (Transmembrane protein TPARL)	26654624.46	49810923.2	64378828.42	56822479.33	33659463.36	37355869.93
Q8BHY2	Nucleolar complex protein 4 homolog (NOC4 protein homolog) (NOC4-like protein) (Nucleolar complex-associated protein 4-like protein)	37390224.94	34753018.8	52447972.65	82086123.65	82946386.38	81258502.87
E9Q3C1	C2 domain-containing protein 2	63560939.21	118308226.66	109705661.19	99044271.3	130211088.72	111377589.99
A0A2R8VI30	Integrin-associated protein (Leukocyte surface antigen CD47)	150684279.86	162724210.78	205551843.9	334464360.78	330420548.88	305252986.41
Q99LG2	Transportin-2 (Karyopherin beta-2b)	3157468.32	4963707.25	4685076.84	7565600.69	8299320.21	6952434.84
Q8K0L3	Acyl-coenzyme A synthetase ACSM2, mitochondrial (EC 6.2.1.2) (Acyl-CoA synthetase medium-chain family member 2) (Benzoate--CoA ligase) (EC 6.2.1.25) (Butyrate--CoA ligase 2) (Butyryl-coenzyme A synthetase 2) (Middle-chain acyl-CoA synthetase 2)	23313831.28	23874673.9	38119496.09	48743663.67	38154828.74	57678584.45
Q7TMR0	Lysosomal Pro-X carboxypeptidase (EC 3.4.16.2) (Proline carboxypeptidase) (Prolylcarboxypeptidase) (PRCP)	47919774.77	71882026.89	63802959.33	129979464.84	76048657.97	83269311.61
Q5F2E8	Serine/threonine-protein kinase TAO1 (EC 2.7.11.1) (Thousand and one amino acid protein 1)	7117327.49	7450579.41	12392378.19	13019537.2	8610791.16	21613040.05
Q7TT41	DBH-like monooxygenase protein 2 (EC 1.14.17.-) (Dopamine-beta-hydroxylase-like protein)	52234153.13	66338490.93	60670637.07	119572201.31	114116817.31	100886139.29
Q8BHN5	RNA-binding protein 45 (Developmentally-regulated RNA-binding protein 1) (RB-1) (RNA-binding motif protein 45)	3086406.78	3509337.5	3325396.28	9353089.85	6353868.67	4704458.97
Q02614	SAP30-binding protein (Transcriptional regulator protein HCNGP)	15657694.07	19744163.71	37609469.26	10441423.72	29931691.78	40864334.26
B2RXC6	DNA-directed RNA polymerase subunit (EC 2.7.7.6)	2288511.35	2536446.19	3078318.64	5856020.66	4550909.54	4097645.04
Q9CYF5	RCC1-like G exchanging factor-like protein (RCC1-like) (Williams-Beuren syndrome chromosomal region 16 protein homolog)	27830933.58	39916772.82	44712194.04	63291081.39	54192158.76	43324641.4
F8WGM5	Syntaxin-binding protein 2 (Fragment)	36356388.97	42570036.77	40941452.66	69877119.84	85528876.73	79777502.9
O88653	Ragulator complex protein LAMTOR3 (Late endosomal/lysosomal adaptor and MAPK and MTOR activator 3) (MEK-binding partner 1) (Mp1) (Mitogen-activated protein kinase kinase 1-interacting protein 1) (Mitogen-activated protein kinase scaffold protein 1)	57735809.0	73389793.41	73795213.2	126886284.18	117661066.7	115300275.3
P03911	NADH-ubiquinone oxidoreductase chain 4 (EC 7.1.1.2) (NADH dehydrogenase subunit 4)	46425695.46	58296170.08	57314668.26	89946894.37	105898657.42	93834517.38
A0A0U1RPM3	PRA1 family protein	37872459.16	47028835.11	48871489.22	78358559.76	74587595.53	81234931.09
Q80UP8	Sodium-dependent phosphate transporter 2 (Phosphate transporter 2) (PiT-2) (Solute carrier family 20 member 2) (Type III sodium-dependent phosphate transporter)	31125030.93	47331083.47	43243051.22	47515966.68	75537553.8	57879344.7
Q8K4P0	pre-mRNA 3' end processing protein WDR33 (WD repeat-containing protein 33) (WD repeat-containing protein of 146 kDa)	11871237.17	7209851.58	19540971.41	27792778.11	20589122.17	28137271.86
Q78T54	Vacuolar ATPase assembly integral membrane protein Vma21	12335801.39	23963662.19	31720826.47	13823196.75	12408955.09	26420990.49
A2AGT5	Cytoskeleton-associated protein 5	27410442.9	27306768.71	75318209.12	61390400.18	32783059.49	42790416.77
Q9D2E2	Target of EGR1 protein 1	18066742.75	30962634.3	24861845.32	51178171.82	15450196.75	34529565.4
O70570	Polymeric immunoglobulin receptor (PIgR) (Poly-Ig receptor) [Cleaved into: Secretory component]	11212567.5	11191744.61	14790844.55	33938929.54	19263423.5	17593332.82
A0A140T8R7	REST corepressor 1	9952087.35	20350865.09	15476700.6	21975934.77	13257074.83	15300459.38
Q9CYA6	Zinc finger CCHC domain-containing protein 8 (TRAMP-like complex RNA-binding factor ZCCHC8)	18402982.41	15951772.8	14547189.81	50586454.29	39627232.27	36959362.61
Q05BE7	Numb protein (Protein numb homolog)	64394858.08	83060535.57	81388461.48	147600433.68	109025092.59	132101268.11
F7BGR7	Predicted gene 21992	13426554.9	27106497.92	21014525.79	9994679.77	27248839.17	30112478.24
A0A494B9H1	Nucleotide exchange factor SIL1	16391060.43	22438453.99	21946841.14	15159280.62	35494799.8	44916579.6
A0A0R4J0B5	RUS family member 1	165784427.11	185178567.04	190898236.39	342719762.91	380083187.39	313312296.56
Q5SUR0	Phosphoribosylformylglycinamidine synthase (FGAM synthase) (FGAMS) (EC 6.3.5.3) (Formylglycinamide ribonucleotide amidotransferase) (FGAR amidotransferase) (FGAR-AT) (Formylglycinamide ribotide amidotransferase)	35565754.34	84151833.28	41059230.52	75828187.47	47709081.74	54535701.91
Q8C650	Septin-10	46467888.17	48957640.74	63170108.75	140712565.34	73215656.24	68032966.55
S4R189	Rho guanine nucleotide exchange factor 40	12339770.23	15802948.41	15400892.17	29371981.56	20520217.16	22589194.46
P97390	Vacuolar protein sorting-associated protein 45 (mVps45)	156837919.87	204511181.51	172063140.17	315554844.66	317509785.65	303674933.32
A0A140LHU0	Disintegrin and metalloproteinase domain-containing protein 9	3616178.92	7207834.52	4969905.22	9804405.14	4026844.92	4482983.6
Q3TZM9	GDP-Man:Man(3)GlcNAc(2)-PP-Dol alpha-1,2-mannosyltransferase (EC 2.4.1.131) (Asparagine-linked glycosylation protein 11 homolog) (Glycolipid 2-alpha-mannosyltransferase)	51892992.74	59219523.95	68630607.69	99234215.03	95716361.34	111242889.05
Q8R2N2	U3 small nucleolar RNA-associated protein 4 homolog (Cirhin) (Testis-expressed gene 292 protein)	130872348.61	120884087.59	128216433.81	325390735.85	234134513.53	282160539.54
Q811S7	Upstream-binding protein 1 (Nuclear factor 2d9) (NF2d9)	28969133.56	23233035.61	24476299.91	61017151.67	84216919.93	47357557.55
P41233	Phospholipid-transporting ATPase ABCA1 (EC 7.6.2.1) (ATP-binding cassette sub-family A member 1) (ATP-binding cassette transporter 1) (ABC-1) (ATP-binding cassette 1)	33419840.04	48796762.24	29802003.58	68426074.61	58468496.89	72578898.11
Q3UFY8	tRNA methyltransferase 10 homolog C (Mitochondrial ribonuclease P protein 1) (Mitochondrial RNase P protein 1) (RNA (guanine-9-)-methyltransferase domain-containing protein 1) (mRNA methyladenosine-N(1)-methyltransferase) (EC 2.1.1.-) (tRNA (adenine(9)-N(1))-methyltransferase) (EC 2.1.1.218) (tRNA (guanine(9)-N(1))-methyltransferase) (EC 2.1.1.221)	398619006.15	395661624.81	399582914.81	1017925790.84	349157106.19	1134649685.75
B1ART2	Vacuolar protein sorting 13D	15114774.08	6865270.99	31792622.12	28326513.38	22486022.92	35862268.75
O70585	Dystrobrevin beta (DTN-B) (mDTN-BDTN-B) (Beta-dystrobrevin)	66307120.45	74019689.6	79008095.29	79180211.16	163664661.57	151492736.97
Q80VA0	N-acetylgalactosaminyltransferase 7 (EC 2.4.1.41) (Polypeptide GalNAc transferase 7) (GalNAc-T7) (pp-GaNTase 7) (Protein-UDP acetylgalactosaminyltransferase 7) (UDP-GalNAc:polypeptide N-acetylgalactosaminyltransferase 7)	12324037.78	10502064.86	13820217.17	29677979.97	27425802.86	20202564.49
A0A494B8Y8	Protein YIF1A	25537698.5	31257763.43	24526191.79	42910570.23	63200964.78	48498868.66
Q99N17	Cytochrome P450 CYP4F16 (Cytochrome P450, family 4, subfamily f, polypeptide 16)	11422387.04	9932741.21	10193956.96	22559880.69	21968258.68	29181093.25
A0A0U1RP81	MICOS complex subunit MIC60 (Mitofilin)	465740525.11	555438721.46	587099794.09	1351010568.59	669939907.37	685430549.81
Q9WTQ8	Mitochondrial import inner membrane translocase subunit Tim23	53822263.3	77455865.26	83377279.69	114711286.81	82265086.48	87063676.46
H3BLL2	ATP synthase mitochondrial F1 complex assembly factor 1	26977234.75	31104582.61	20301940.22	75235490.7	47340272.96	47360160.28
Q99N92	39S ribosomal protein L27, mitochondrial (L27mt) (MRP-L27)	30878152.15	30405570.32	25932879.98	87485826.86	53030133.3	55958319.31
A0A2R8VJW0	Aconitate hydratase, mitochondrial (Fragment)	4675683.21	3003853.47	2240049.06	10374749.34	10225259.64	12064678.2
A0A2I3BPG9	Ribosomal protein L36A, pseudogene 1	35047289.53	35337950.35	37788997.78	72232465.04	73524558.42	66748012.31
Q8VDG5	Phosphopantothenate--cysteine ligase (EC 6.3.2.51) (Phosphopantothenoylcysteine synthetase) (PPC synthetase)	22731814.2	40772037.74	42359862.76	49673439.95	31642982.21	22708005.84
O35593	26S proteasome non-ATPase regulatory subunit 14 (EC 3.4.19.-) (26S proteasome regulatory subunit RPN11) (MAD1)	262748285.04	306190581.18	301394344.48	522005953.63	486338444.13	523784637.59
Q8BVU5	ADP-ribose pyrophosphatase, mitochondrial (EC 3.6.1.13) (ADP-ribose diphosphatase) (ADP-ribose phosphohydrolase) (Adenosine diphosphoribose pyrophosphatase) (ADPR-PPase) (Nucleoside diphosphate-linked moiety X motif 9) (Nudix motif 9)	11334245.2	8041565.78	13019871.79	17469146.22	25790854.59	27238772.7
P48410	ATP-binding cassette sub-family D member 1 (EC 3.1.2.-) (EC 7.6.2.-) (Adrenoleukodystrophy protein) (ALDP)	124217650.25	126745061.54	105326131.97	238092262.9	272063129.26	259530966.59
B9EJ80	PDZ domain-containing protein 8	6458833.02	9861408.1	10353973.86	15709649.5	9086306.07	16917113.55
Q91XF0	Pyridoxine-5'-phosphate oxidase (EC 1.4.3.5) (Pyridoxamine-phosphate oxidase)	113911336.93	119002686.93	112788073.79	214364282.04	238767573.51	233721194.9
Q8BH60	Golgi-associated PDZ and coiled-coil motif-containing protein (PDZ protein interacting specifically with TC10) (PIST)	230990107.55	225457065.42	243395206.16	459621756.38	468830764.73	465889436.7
Q61739	Integrin alpha-6 (CD49 antigen-like family member F) (VLA-6) (CD antigen CD49f) [Cleaved into: Integrin alpha-6 heavy chain; Integrin alpha-6 light chain; Processed integrin alpha-6 (Alpha6p)]	36896293.0	75095077.39	46277742.91	64586531.91	34014265.45	80049959.22
Q9D0B5	Thiosulfate sulfurtransferase/rhodanese-like domain-containing protein 3 (Rhodanese domain-containing protein 3)	76071273.58	116934300.31	119786203.26	133319718.45	125057109.18	121122466.73
P06339	H-2 class I histocompatibility antigen, D-37 alpha chain	39207431.79	44344692.64	68886575.12	58715301.49	105421529.08	37838309.87
H3BJG4	Thyroid hormone receptor interactor 11 (Fragment)	38114826.94	50124951.92	41197224.55	41383749.02	88310383.3	83613189.69
Q78IQ7	Zinc transporter ZIP4 (Activated in W/Wv mouse stomach 2) (mAWMS2) (Solute carrier family 39 member 4) (Zrt- and Irt-like protein 4) (ZIP-4)	13093880.24	15464562.02	56383449.13	11197772.71	13018208.48	10926090.11
P62492	Ras-related protein Rab-11A (Rab-11) (EC 3.6.5.2)	9752963.48	11852027.02	7950514.04	21195756.55	30317975.63	17597786.74
P32261	Antithrombin-III (ATIII) (Serpin C1)	41319376.57	42091544.17	50845607.94	84734993.59	79058936.84	72976960.7
Q8VCA8	Secernin-2	18147808.33	15168092.73	20935503.95	33991867.21	28990384.08	45468731.58
Q9D6I7	Divergent protein kinase domain 1A (Protein FAM69A)	3117028.61	2192866.31	2706354.28	6896833.89	7076366.41	5822864.09
P63085	Mitogen-activated protein kinase 1 (MAP kinase 1) (MAPK 1) (EC 2.7.11.24) (ERT1) (Extracellular signal-regulated kinase 2) (ERK-2) (MAP kinase isoform p42) (p42-MAPK) (Mitogen-activated protein kinase 2) (MAP kinase 2) (MAPK 2)	26537347.63	25631736.74	26546164.13	83836198.49	39467891.07	35124546.14
A2AJL4	FGGY carbohydrate kinase domain-containing protein	3283689497.87	3048465049.78	3806756481.7	6708671786.62	5971850323.93	6488164994.97
Q9D198	Pre-mRNA-splicing factor SYF2 (CCNDBP1-interactor) (mp29) (p29)	4177166.19	3802416.64	4142495.08	9176137.4	7158976.72	8723675.05
Q920R0	Alsin (Amyotrophic lateral sclerosis 2 protein homolog)	1390984.49	3056675.78	2613346.97	2907623.33	2108169.99	2586342.56
Q9CWY6	RNA-binding protein with multiple-splicing 2	12312649.16	11735995.76	14734557.82	31942406.34	23121848.59	15769383.7
P48758	Carbonyl reductase [NADPH] 1 (EC 1.1.1.184) (15-hydroxyprostaglandin dehydrogenase [NADP(+)]) (EC 1.1.1.196) (EC 1.1.1.197) (20-beta-hydroxysteroid dehydrogenase) (NADPH-dependent carbonyl reductase 1) (Prostaglandin 9-ketoreductase) (PG-9-KR) (Prostaglandin-E(2) 9-reductase) (EC 1.1.1.189)	587852963.98	1124777243.95	601135777.29	1071755935.78	922553756.17	943999356.0
E9Q6C1	Oxysterol-binding protein	41592926.37	78294866.01	31366801.98	88571683.93	42740092.36	87495472.76
B1AUN2	Eukaryotic translation initiation factor 2B, subunit 3	20118987.74	22278989.5	24723619.6	81565240.52	13829795.08	16535031.95
Q8K2H2	Deubiquitinase OTUD6B (OTU domain-containing protein 6B) (EC 3.4.19.12)	90160726.27	104972299.83	110001227.24	172565555.36	152940442.21	167326187.5
Q9Z1R2	Large proline-rich protein BAG6 (BAG family molecular chaperone regulator 6) (BCL2-associated athanogene 6) (BAG-6) (HLA-B-associated transcript 3) (Protein Scythe)	34553923.35	27208535.53	41704817.17	60129177.87	73998958.11	67233260.64
A0A1D5RML8	DNA-directed RNA polymerase II subunit RPB3	9620850.36	35383491.1	9728523.38	7099743.04	16533286.79	7672572.12
Q8CBW3	Abl interactor 1 (Abelson interactor 1) (Abi-1) (Ablphilin-1) (Eps8 SH3 domain-binding protein) (Eps8-binding protein) (Spectrin SH3 domain-binding protein 1) (e3B1)	49602501.88	55670262.11	53924183.75	84862858.55	91151279.39	102523498.78
O08600	Endonuclease G, mitochondrial (Endo G) (EC 3.1.30.-)	366477000.27	344334803.0	384103480.76	705758484.14	712382712.55	711969850.12
Q8BFZ3	Beta-actin-like protein 2 (Kappa-actin)	25421209.0	20758025.63	25020377.28	57428215.22	50484587.14	44141739.17
Q9EQG7	Ectonucleotide pyrophosphatase/phosphodiesterase family member 5 (E-NPP 5) (NPP-5) (EC 3.1.-.-)	8278074.77	19446804.31	9037814.32	16824187.04	6849886.6	12864734.97
Q9JHH6	Carboxypeptidase B2 (EC 3.4.17.20) (Carboxypeptidase R) (CPR) (Carboxypeptidase U) (CPU) (Thrombin-activable fibrinolysis inhibitor) (TAFI)	22018692.6	20965439.11	18820687.67	33156670.95	48336824.82	49232298.44
Q9D4I9	Ras-related protein Rab-23	17054531.52	29643276.9	34019398.85	23031815.75	31835714.25	14829122.26
P35585	AP-1 complex subunit mu-1 (AP-mu chain family member mu1A) (Adaptor protein complex AP-1 subunit mu-1) (Adaptor-related protein complex 1 subunit mu-1) (Clathrin assembly protein complex 1 mu-1 medium chain 1) (Clathrin coat assembly protein AP47) (Clathrin coat-associated protein AP47) (Golgi adaptor HA1/AP1 adaptin mu-1 subunit) (Mu-adaptin 1) (Mu1A-adaptin)	71783970.08	67499216.08	81372392.6	161989889.72	124100275.82	119683008.08
Q9CQE1	Protein NipSnap homolog 3B (NipSnap3B) (NipSnap-related protein) (Protein NipSnap homolog 3A) (NipSnap3A)	1157746503.22	1882920444.34	1305904597.34	2405138421.39	1767968845.76	1620020783.4
D3YTP8	U6 snRNA-associated Sm-like protein LSm4 (Fragment)	102471115.67	116559291.58	119120030.09	181947243.12	179458611.02	194335716.65
A2AIL4	NADH dehydrogenase (ubiquinone) complex I, assembly factor 6	63889097.62	66023091.79	65769322.11	121131367.35	132655753.25	106833193.7
Q9R226	KH domain-containing, RNA-binding, signal transduction-associated protein 3 (RNA-binding protein Etoile) (Sam68-like mammalian protein 2) (SLM-2)	4770363.09	5358651.37	12690296.68	4132852.37	9305045.57	5606982.72
Q8BH55	Threonine synthase-like 1 (TSH1)	10806468.62	14619937.86	10234526.78	10840174.05	14991764.02	32435811.36
Q80W65	Proprotein convertase subtilisin/kexin type 9 (EC 3.4.21.-) (Neural apoptosis-regulated convertase 1) (NARC-1) (Proprotein convertase 9) (PC9) (Subtilisin/kexin-like protease PC9)	64654121.3	68191983.94	69735506.24	121953290.31	114974106.98	122270910.44
Q6IFX2	Keratin, type I cytoskeletal 42 (Cytokeratin-42) (CK-42) (Keratin-17n) (Keratin-42) (K42) (Type I keratin Ka22)	2019252091.41	1732997168.94	1978860002.53	4025450334.97	3585924363.4	4163768997.12
Q8VCS3	Glycosaminoglycan xylosylkinase (EC 2.7.1.-) (Xylose kinase)	26137678.94	20608199.37	29622679.04	52628073.41	49348993.45	48356594.01
Q8BTW9	Serine/threonine-protein kinase PAK 4 (EC 2.7.11.1) (p21-activated kinase 4) (PAK-4)	12748079.7	11166499.48	11382148.78	21322497.89	26400605.21	27113894.02
P17665	Cytochrome c oxidase subunit 7C, mitochondrial (Cytochrome c oxidase polypeptide VIIc)	99699782.71	101755303.37	125680980.17	180934905.94	167648099.06	188627985.1
Q9D074	E3 ubiquitin-protein ligase MGRN1 (EC 2.3.2.27) (Mahogunin RING finger protein 1) (RING-type E3 ubiquitin transferase MGRN1)	2770141.13	7663601.32	3514376.34	3798939.43	4198599.54	6053449.43
Q9CQW9	Interferon-induced transmembrane protein 3 (Dispanin subfamily A member 2b) (DSPA2b) (Fragilis protein) (Interferon-inducible protein 15) (Mouse ifitm-like protein 1) (Mil-1)	72552979.31	67497088.59	60262927.76	48487820.73	182720060.96	193466358.93
O70303	Cell death activator CIDE-B (Cell death-inducing DFFA-like effector B)	55585768.2	53191701.67	61976919.32	113202865.77	93183174.05	103685757.16
P52792	Hexokinase-4 (HK4) (EC 2.7.1.1) (Glucokinase) (Hexokinase type IV) (HK IV) (Hexokinase-D)	82212843.17	88294405.56	80597232.11	153059839.29	148304640.53	158083942.69
Q3TVW5	Trichoplein keratin filament-binding protein (Protein TCHP) (Mitochondrial protein with oncostatic activity) (Mitostatin)	3679772491.83	3284167011.94	2906035278.46	7099062707.73	7496075676.38	7233341733.28
A2ALU4	Protein Shroom2 (Protein Apxl)	10709619.45	12171109.03	13574422.86	19985186.77	23328599.18	12857971.48
Q9DBR3	Armadillo repeat-containing protein 8	19413614.36	25536425.7	20911006.57	41474565.83	33342214.16	27175375.39
Q9CZP5	Mitochondrial chaperone BCS1 (BCS1-like protein)	136129839.12	150063098.22	163362632.01	241102917.73	231678649.42	251632244.62
Q3T9X0	Solute carrier family 2, facilitated glucose transporter member 9 (Glucose transporter type 9) (GLUT-9) (Urate transporter)	8101323.66	13730118.21	11360408.56	12293231.62	12493987.74	12138360.87
Q6P5F9	Exportin-1 (Exp1) (Chromosome region maintenance 1 protein homolog)	106545240.8	118715044.93	120314393.07	217151554.98	222950837.53	131074146.68
I6L974	TBC1 domain family member 17 (Tbc1d17 protein)	9432828.63	12144239.34	13724710.31	10680760.5	19491491.84	15858875.08
Q99J27	Acetyl-coenzyme A transporter 1 (AT-1) (Acetyl-CoA transporter 1) (Solute carrier family 33 member 1)	62923118.09	63989189.7	91435982.29	127258155.94	114130956.41	82549179.83
D3YVX4	Stromal membrane-associated protein 1	14874745.38	26487752.08	11450701.67	22299648.86	26150541.65	26802704.36
S4R1X1	WD repeat-containing protein 91	2714412.64	3468604.22	3864154.88	5473506.17	3949143.49	3940846.37
Q6PIX9	Uncharacterized protein C17orf80 homolog	2310248.03	4083292.0	2466053.09	5943034.92	5127109.24	3650596.7
Q9Z2C5	Myotubularin (Phosphatidylinositol-3,5-bisphosphate 3-phosphatase) (EC 3.1.3.95) (Phosphatidylinositol-3-phosphate phosphatase) (EC 3.1.3.64)	11258814.76	13111059.37	19349677.72	22332781.63	15919999.81	15210915.81
P35282	Ras-related protein Rab-21 (Rab-12)	141646997.34	148112831.43	140521920.44	239339523.17	284653174.92	258507930.97
Q4FZF3	Probable ATP-dependent RNA helicase DDX49 (EC 3.6.4.13) (DEAD box protein 49)	24293479.84	41895083.46	35589738.68	34425019.71	34852866.63	38463499.92
A0A0A6YWU8	TIP41-like protein	2311703.24	3899225.47	4886492.79	6807844.48	5631045.43	4790761.68
Q61550	Double-strand-break repair protein rad21 homolog (mHR21) (Pokeweed agglutinin-binding protein 29) (PW29) (SCC1 homolog) [Cleaved into: 64-kDa C-terminal product (64-kDa carboxy-terminal product)]	14049440.1	17268241.0	23067753.47	12384535.92	25950423.45	28038370.69
Q923U0	TOM1-like protein 1 (Src-activating and signaling molecule protein) (Target of Myb-like protein 1)	10949598.65	7765855.81	20848913.4	27178057.98	13838478.07	13527553.22
Q5F2F2	Protein ABHD15 (Alpha/beta hydrolase domain-containing protein 15) (Abhydrolase domain-containing protein 15)	16363072.69	15503776.19	14708135.83	26180051.64	24134502.79	42601859.0
A0A494BB03	Fatty acid desaturase 3	33666484.13	33269076.42	73525541.77	35154069.24	54117315.42	59400715.31
A2AJ88	Patatin-like phospholipase domain-containing protein 7 (EC 3.1.1.-) (EC 3.1.1.5) (Neuropathy target esterase-related esterase) (NRE) (NTE-related esterase)	24580909.44	32566511.0	33402027.86	42844546.31	38906594.9	37641646.03
Q6ZQ06	Centrosomal protein of 162 kDa (Cep162) (Protein QN1 homolog)	3334230543.46	3869733774.93	3983209154.37	5228771012.82	5412305036.19	6550833323.74
Q9CQU0	Thioredoxin domain-containing protein 12 (EC 1.8.4.2) (Endoplasmic reticulum resident protein 19) (ER protein 19) (ERp19) (Thioredoxin-like protein p19)	20944722.42	23149714.97	16171456.21	63501268.98	48650472.05	5355106.53
Q80U70	Polycomb protein Suz12 (Suppressor of zeste 12 protein homolog)	3802834.76	2024324.9	4060597.85	8902894.8	8135832.77	9106484.25
Q9CS00	Cactin	4660809.89	5370063.52	4420542.57	4687336.28	13652812.42	11811137.63
Q8C7R4	Ubiquitin-like modifier-activating enzyme 6 (Ubiquitin-activating enzyme 6) (EC 6.2.1.45) (Ubiquitin-activating enzyme E1-like protein 2) (E1-L2)	9298162.06	10137452.09	5886696.24	10858523.2	19182449.74	23211809.05
A0A0R4IZY9	tRNA-dihydrouridine(47) synthase [NAD(P)(+)] (EC 1.3.1.-) (tRNA-dihydrouridine synthase 3)	9760147.91	20546962.56	26787552.36	5523847.65	5292611.29	16286479.03
O88829	Lactosylceramide alpha-2,3-sialyltransferase (EC 2.4.99.9) (CMP-NeuAc:lactosylceramide alpha-2,3-sialyltransferase) (Ganglioside GM3 synthase) (ST3Gal V) (ST3GalV) (Sialyltransferase 9)	7976779.14	8656263.54	11769213.79	12119920.17	12839543.21	14336681.89
A0A140LHT6	39S ribosomal protein L48, mitochondrial	131828709.9	121633925.93	126474070.16	263279246.94	256980443.27	212486729.32
Q9WU84	Copper chaperone for superoxide dismutase (Superoxide dismutase copper chaperone)	29287485.9	46345762.35	112722401.0	18579310.09	22204481.95	23590414.91
A0A1W2P7X3	Acid phosphatase (EC 3.1.3.2)	3571694.66	4485146.13	6541959.3	3551976.33	6250840.3	5894334.51
Q8BZ20	Protein mono-ADP-ribosyltransferase PARP12 (EC 2.4.2.-) (ADP-ribosyltransferase diphtheria toxin-like 12) (ARTD12) (Poly [ADP-ribose] polymerase 12) (PARP-12) (Zinc finger CCCH domain-containing protein 1)	7365150.46	6879685.09	6979382.99	12945023.19	11621927.73	16193074.13
Q99JY4	TraB domain-containing protein	91824307.36	91353550.78	98545306.35	170100125.53	150758837.85	170212123.38
O54749	Cytochrome P450 2J5 (EC 1.14.14.1) (Arachidonic acid epoxygenase) (CYPIIJ5)	59628292.72	84915145.88	78263944.35	86008476.65	81863716.49	112775270.27
O54825	Bystin	42236632.58	45321002.87	45783803.48	51741677.6	68824942.04	101181533.98
Q8R480	Nuclear pore complex protein Nup85 (85 kDa nucleoporin) (FROUNT) (Nucleoporin Nup85) (Pericentrin-1)	56090818.67	88096343.59	33915025.17	98554099.05	103878300.78	90867373.0
Q9CX30	Protein YIF1B (YIP1-interacting factor homolog B)	67615569.56	58408651.88	83641781.39	101232230.13	136951120.99	120244748.24
E9PVB5	Tetratricopeptide repeat protein 17 (TPR repeat protein 17)	6946795.32	5237882.49	1904582.33	17384137.92	19051699.99	7247742.8
O54833	Casein kinase II subunit alpha' (CK II alpha') (EC 2.7.11.1)	136277931.19	143298092.35	139181132.57	263684643.31	231462578.29	227528757.01
Q3U3M5	Cyclin-K	7650502.22	6899651.41	6481429.3	16015531.36	13621205.76	13268523.04
Q8K0D0	Cyclin-dependent kinase 17 (EC 2.7.11.22) (Cell division protein kinase 17) (PCTAIRE-motif protein kinase 2) (Serine/threonine-protein kinase PCTAIRE-2)	13238295.2	14254551.39	14131104.15	25903199.58	22023068.85	21193285.7
Q9CQ40	39S ribosomal protein L49, mitochondrial (L49mt) (MRP-L49)	64893359.37	74415934.63	77979030.05	130039544.55	82652512.63	113817448.86
Q91Z31	Polypyrimidine tract-binding protein 2 (Brain-enriched polypyrimidine tract-binding protein) (Brain-enriched PTB) (Neural polypyrimidine tract-binding protein) (RRM-type RNA-binding protein brPTB)	21759196.98	4493126.2	28254532.35	36075915.55	47557433.81	43022962.0
Q9CQS4	Solute carrier family 25 member 46	126250016.29	140302708.84	113273973.0	221094027.85	206073728.08	247237740.26
Q99LB4	Macrophage-capping protein (Actin regulatory protein CAP-G)	149813930.13	158634467.79	176018604.4	286073985.54	238260366.57	243217936.3
Q8VHI3	GDP-fucose protein O-fucosyltransferase 2 (EC 2.4.1.221) (Peptide-O-fucosyltransferase 2) (O-FucT-2)	44239261.16	112690965.71	39708899.57	46597370.93	63756435.46	64821872.51
P62892	60S ribosomal protein L39	112363738.58	128880787.02	172865647.03	186159192.54	179711418.45	160757563.4
Q9Z1Q2	Phosphatidylserine lipase ABHD16A (EC 3.1.-.-) (Alpha/beta hydrolase domain-containing protein 16A) (Abhydrolase domain-containing protein 16A) (HLA-B-associated transcript 5) (mBAT5) (Monoacylglycerol lipase ABHD16A) (EC 3.1.1.23)	92186275.66	98834471.5	128350112.86	160544147.43	135956216.95	154866766.83
Q62383	Transcription elongation factor SPT6	58460009.63	60288621.24	70510045.28	100887876.42	81075056.73	116811270.49
Q9CRB5	Prolactin-7C1 (Placental prolactin-like protein O) (PLP-O) (PRL-like protein O)	2093915.86	2414362.92	2754811.88	3734202.66	2879765.28	3625504.19
Q922L6	Negative elongation factor D (NELF-D) (TH1-like protein)	2662993.56	2648509.87	3884139.66	4589190.72	4792237.15	3650681.49
Q3TAA8	Phosphatidylinositol glycan anchor biosynthesis class U protein (Phosphatidylinositol glycan anchor biosynthesis, class U)	9228538.2	11116580.01	12449084.45	11928752.03	18034811.61	14259444.4
A0A1W2P7Q6	Exportin-T (Exportin(tRNA)) (tRNA exportin)	9558296.86	9231775.07	11509807.77	10547749.02	20330526.22	18298043.24
Q8BHC7	Rhomboid-related protein 4 (RRP4) (EC 3.4.21.105) (Rhomboid domain-containing protein 1) (mRHBDD1) (Rhomboid-like protein 4)	22347833.71	30290395.9	21863134.56	39678429.63	32860993.73	38912999.1
Q64685	Beta-galactoside alpha-2,6-sialyltransferase 1 (Alpha 2,6-ST 1) (EC 2.4.99.1) (CMP-N-acetylneuraminate-beta-galactosamide-alpha-2,6-sialyltransferase 1) (ST6Gal I) (ST6GalI) (Sialyltransferase 1)	13525192.47	12349313.79	15438053.62	41060618.79	30480953.98	11255522.07
Q9JJA4	Ribosome biogenesis protein WDR12 (WD repeat-containing protein 12)	90501185.21	82679848.88	108345258.59	170820557.07	147846860.77	151285031.52
Q9CQD1	Ras-related protein Rab-5A (EC 3.6.5.2)	178761478.93	233119088.76	180040798.53	289324904.68	324148617.71	278383556.36
P40336	Vacuolar protein sorting-associated protein 26A (H<beta>58 protein) (H beta 58) (Vesicle protein sorting 26A) (mVPS26)	127285963.21	150538409.9	179269569.35	202017414.45	163140496.16	235678336.37
P27808	Alpha-1,3-mannosyl-glycoprotein 2-beta-N-acetylglucosaminyltransferase (EC 2.4.1.101) (N-glycosyl-oligosaccharide-glycoprotein N-acetylglucosaminyltransferase I) (GNT-I) (GlcNAc-T I)	185675068.15	213393294.1	206433883.39	331953477.56	280661842.58	321490395.33
Q3TMX7	Sulfhydryl oxidase 2 (EC 1.8.3.2) (Quiescin Q6-like protein 1)	18834823.69	24211884.45	34659740.51	29182650.03	26577454.28	23466026.8
Q149L6	DnaJ homolog subfamily B member 14	18303139.24	21304120.54	30677791.48	22779139.77	31742399.41	27299451.11
F6UIS1	Endoplasmic reticulum-Golgi intermediate compartment protein 3 (Fragment)	89788279.62	80510595.16	132622257.03	141692934.64	147001148.54	152643089.17
B1ASK8	Ubiquitin-conjugating enzyme E2 J2	13446414.84	24824286.41	20498427.65	13456909.49	36595127.35	16409992.37
Q8VDM6	Heterogeneous nuclear ribonucleoprotein U-like protein 1	162602167.96	159397269.14	225324144.92	261140705.21	264852594.33	270551447.83
P62855	40S ribosomal protein S26	128304404.35	124503429.98	112747488.56	206589541.02	239980448.67	243664601.98
Q8K194	U4/U6.U5 small nuclear ribonucleoprotein 27 kDa protein (U4/U6.U5 snRNP 27 kDa protein) (U4/U6.U5-27K) (U4/U6.U5 tri-snRNP-associated protein 3)	9561362.32	13721105.99	11371093.2	17038302.6	14034281.65	13362756.79
D6RI20	Immediate early response 3-interacting protein 1	421161901.14	428988515.96	484304870.12	764059975.98	632208671.5	736317826.82
E9Q2Y3	NF-kappa-B essential modulator	7207114.99	5304110.87	6100426.85	18209073.9	14377795.23	7869547.95
P63094	Guanine nucleotide-binding protein G(s) subunit alpha isoforms short (Adenylate cyclase-stimulating G alpha protein)	504217243.65	545915015.98	570667375.81	867067725.73	788926170.77	868219607.41
Q8K370	Acyl-CoA dehydrogenase family member 10 (ACAD-10) (EC 1.3.99.-)	680549073.33	656856535.53	655408353.6	1228219096.8	1105335917.5	1253645974.24
D6RGM8	Transmembrane 9 superfamily member	19747943.68	18852981.61	21212367.8	33907224.18	42385206.48	25747640.43
P09528	Ferritin heavy chain (Ferritin H subunit) (EC 1.16.3.1) [Cleaved into: Ferritin heavy chain, N-terminally processed]	286969099.82	312829752.32	312540054.93	498582504.44	491706802.32	451483121.85
Q8R1G2	Carboxymethylenebutenolidase homolog (EC 3.1.-.-)	119278536.5	108717065.56	111826839.42	222354004.85	212947326.88	200509849.85
Q9CQV5	28S ribosomal protein S24, mitochondrial (MRP-S24) (S24mt)	135963427.72	127061509.12	127507445.63	251099985.39	249444726.36	220977783.78
O54909	Retinol dehydrogenase 16 (EC 1.1.1.105) (EC 1.1.1.209) (EC 1.1.1.315) (EC 1.1.1.53) (Cis-retinol androgen dehydrogenase 1)	18326718.25	26238293.1	28761008.6	27682247.18	24467559.87	25431175.84
Q8CHW4	Translation initiation factor eIF-2B subunit epsilon (eIF-2B GDP-GTP exchange factor subunit epsilon)	34793447.58	35838404.38	31848251.7	41974495.1	50641137.84	89152580.58
Q921L5	Conserved oligomeric Golgi complex subunit 2 (COG complex subunit 2) (Component of oligomeric Golgi complex 2) (Low density lipoprotein receptor defect C-complementing protein)	23322859.18	44426900.97	11246132.1	56147995.78	25225332.34	30910435.4
Q05117	Tartrate-resistant acid phosphatase type 5 (TR-AP) (EC 3.1.3.2) (Tartrate-resistant acid ATPase) (TrATPase) (Type 5 acid phosphatase)	103137375.57	72109326.2	94971199.36	194945599.01	188417609.03	187494572.66
P14901	Heme oxygenase 1 (HO-1) (EC 1.14.14.18) (P32 protein)	111201441.03	121451214.73	136377667.25	187439679.82	176212649.6	176103462.71
P45700	Mannosyl-oligosaccharide 1,2-alpha-mannosidase IA (EC 3.2.1.113) (Man(9)-alpha-mannosidase) (Man9-mannosidase) (Mannosidase alpha class 1A member 1) (Processing alpha-1,2-mannosidase IA) (Alpha-1,2-mannosidase IA)	159013090.77	173007046.22	187171043.9	211137774.58	264945812.14	302210536.18
P10630	Eukaryotic initiation factor 4A-II (eIF-4A-II) (eIF4A-II) (EC 3.6.4.13) (ATP-dependent RNA helicase eIF4A-2)	28251921.18	40822247.93	19979872.77	44617766.62	43202358.28	53430415.64
Q80SY5	Pre-mRNA-splicing factor 38B	10560835.76	20972675.59	12494721.79	18360682.71	20978908.39	23123963.81
E0CXW2	Uncharacterized aarF domain-containing protein kinase 5	63353633.79	53505236.1	47461828.77	193618282.29	82031519.93	74904763.81
Q9D6J6	NADH dehydrogenase [ubiquinone] flavoprotein 2, mitochondrial (EC 7.1.1.2) (NADH-ubiquinone oxidoreductase 24 kDa subunit)	2039767796.77	1767454170.16	1998047241.59	3754467024.82	3269791402.41	3748567266.32
A1BN54	Alpha actinin 1a (Alpha-actinin-1)	42345336.32	37236114.29	33888176.68	80479891.32	70044100.2	79681493.7
Q6PB93	Polypeptide N-acetylgalactosaminyltransferase 2 (EC 2.4.1.41) (Polypeptide GalNAc transferase 2) (GalNAc-T2) (pp-GaNTase 2) (Protein-UDP acetylgalactosaminyltransferase 2) (UDP-GalNAc:polypeptide N-acetylgalactosaminyltransferase 2) [Cleaved into: Polypeptide N-acetylgalactosaminyltransferase 2 soluble form]	183839338.07	259377272.34	219680814.56	279761582.24	281273261.97	276013380.29
A0A1B0GSU0	Aldehyde dehydrogenase family 16 member A1	82537303.82	74729063.92	75927134.44	182169650.02	118352935.75	136153544.64
P11714	Cytochrome P450 2D9 (EC 1.14.14.1) (CYPIID9) (Cytochrome P450-16-alpha) (Cytochrome P450CA) (Testosterone 16-alpha hydroxylase)	490510735.31	487339757.25	512269140.37	931284782.28	781994450.33	781221021.29
Q9QWL7	Keratin, type I cytoskeletal 17 (Cytokeratin-17) (CK-17) (Keratin-17) (K17)	16604737.37	20542081.58	15243203.41	28877970.27	26068271.45	27558221.48
E9Q238	KN motif and ankyrin repeat domains 1	19486138.15	24580635.78	29816695.52	27435617.08	27649394.93	29728441.44
Q8VDB2	Dol-P-Man:Man(7)GlcNAc(2)-PP-Dol alpha-1,6-mannosyltransferase (EC 2.4.1.260) (Asparagine-linked glycosylation protein 12 homolog) (Dolichyl-P-Man:Man(7)GlcNAc(2)-PP-dolichyl-alpha-1,6-mannosyltransferase) (Mannosyltransferase ALG12 homolog)	11448700.45	16992259.92	11061714.71	31071754.97	16358980.8	22214216.22
Q99KW9	T-cell immunomodulatory protein (Protein TIP) (Integrin-alpha FG-GAP repeat-containing protein 1) (Linkin)	94712865.37	104816174.92	101305152.57	171926704.06	156694330.14	137650347.04
Q8BGN6	Transmembrane gamma-carboxyglutamic acid protein 4 (Proline-rich gamma-carboxyglutamic acid protein 4) (Proline-rich Gla protein 4)	102403870.23	107651086.99	94546135.32	163980505.92	175677737.57	183605067.5
E9PZM4	Chromodomain-helicase-DNA-binding protein 2 (CHD-2) (EC 3.6.4.12) (ATP-dependent helicase CHD2)	12588389.89	6356176.61	14002005.54	16952323.2	27604204.11	23924181.88
O70572	Sphingomyelin phosphodiesterase 2 (EC 3.1.4.12) (Lyso-platelet-activating factor-phospholipase C) (Lyso-PAF-PLC) (Neutral sphingomyelinase) (N-SMase) (nSMase)	64248533.44	76507089.3	64595635.72	128585482.23	95989348.17	90070320.05
P25911	Tyrosine-protein kinase Lyn (EC 2.7.10.2) (V-yes-1 Yamaguchi sarcoma viral related oncogene homolog) (p53Lyn) (p56Lyn)	78381209.72	96590156.47	92792337.3	100508277.7	87218502.77	178372599.74
A0A0R4J140	Clustered mitochondria protein homolog	110518380.59	113562212.25	142239313.7	162985334.92	195566733.8	167641549.7
A0A0R4J0Z0	Putative GTP-binding protein 6	18397578.52	12181073.23	9280420.25	51712407.25	29257705.71	26794098.31
E9PYL4	Chloride channel protein	2425741.05	3175265.96	2639992.35	4424726.84	3499766.48	3426560.6
A0A0A6YXR0	Choline/ethanolaminephosphotransferase 1 (Fragment)	67148075.58	56956371.36	56294007.81	120692604.75	122651909.4	115325093.89
Q69ZQ2	Pre-mRNA-splicing factor ISY1 homolog	19441156.31	17784745.66	42849863.64	17980245.4	35973066.08	23495025.39
D3Z7X7	Tumor protein D52 (Fragment)	17788748.16	46407450.2	40755634.77	12140821.5	17521420.49	11157271.97
Q8BVW3	Tripartite motif-containing protein 14 (PU.1-binding protein)	6017320.07	5413888.37	2371823.94	18763880.03	7298044.64	13534051.82
P70245	3-beta-hydroxysteroid-Delta(8),Delta(7)-isomerase (EC 5.3.3.5) (Cholestenol Delta-isomerase) (Delta(8)-Delta(7) sterol isomerase) (D8-D7 sterol isomerase) (Emopamil-binding protein)	494568953.61	475832813.74	395809438.79	812568597.52	939363225.04	847786288.04
B1AZ15	Cordon-bleu protein-like 1	78232504.37	75684132.52	96997956.74	102981208.81	139206980.73	135609407.49
Q9CQQ0	Small integral membrane protein 8	21415603.09	20699171.78	15684198.27	35935861.58	39380881.75	38384289.98
Q99JY8	Phospholipid phosphatase 3 (EC 3.1.3.-) (EC 3.1.3.4) (Lipid phosphate phosphohydrolase 3) (PAP2-beta) (Phosphatidate phosphohydrolase type 2b) (Phosphatidic acid phosphatase 2b) (PAP-2b) (PAP2b)	6107035.95	10617275.54	7948465.58	8617417.31	6591125.43	9411376.25
O35728	Cytochrome P450 4A14 (CYPIVA14) (Lauric acid hydroxylase)	22019055.13	16879127.85	24007751.13	35767686.56	37724918.09	39894607.41
Q3B7Z2	Oxysterol-binding protein 1	53953644.14	68745345.02	58580768.22	84829683.44	83923062.78	83291276.7
Q8C7V3	U3 small nucleolar RNA-associated protein 15 homolog (Src-associated protein SAW)	99119785.78	118583831.52	138798891.84	158751812.36	142135058.18	138614462.43
Q99N87	28S ribosomal protein S5, mitochondrial (MRP-S5) (S5mt)	256172975.63	232015072.69	386647797.82	427369098.08	371334399.26	381589130.95
Q99MD6	Thioredoxin reductase 3 (EC 1.8.1.9) (Thioredoxin and glutathione reductase) (Thioredoxin reductase TR2)	5011609.19	4320588.77	5343703.18	13111158.24	9348995.69	7980926.32
Q8VC42	Regulator of MON1-CCZ1 complex (Colon cancer-associated protein Mic1) (Mic-1)	6492936.61	9298623.97	5229185.62	17704932.35	7963518.48	5344474.64
G3UWR2	GRB10-interacting GYF protein 2	51952731.21	49549333.28	31899758.3	48064465.99	162754313.1	68539191.38
Q9EPB5	Serine hydrolase-like protein (SHL) (EC 3.1.-.-)	160800687.34	205355289.85	148525953.39	275413439.14	229271706.16	266759637.45
Q4PZA2	Endothelin-converting enzyme 1 (ECE-1) (EC 3.4.24.71)	18992868.67	15790300.57	19583189.71	35392829.24	30052717.64	31775182.99
Q7TQK5	Coiled-coil domain-containing protein 93	138640232.89	149279487.34	127932475.3	233483236.62	223046070.55	234550793.81
Q99LC2	Cleavage stimulation factor subunit 1 (CF-1 50 kDa subunit) (Cleavage stimulation factor 50 kDa subunit) (CSTF 50 kDa subunit) (CstF-50)	86328643.43	85628365.37	88752609.34	134315929.27	146749977.87	147314323.56
Q99KK1	Receptor expression-enhancing protein 3	148704566.86	166988554.15	140963855.09	238925373.48	233368576.64	255674007.4
Q63739	Protein tyrosine phosphatase type IVA 1 (EC 3.1.3.48) (Protein-tyrosine phosphatase 4a1) (Protein-tyrosine phosphatase of regenerating liver 1) (PRL-1)	44991016.35	62078011.36	72205835.8	66985159.11	73386535.75	40734538.18
Q64514	Tripeptidyl-peptidase 2 (TPP-2) (EC 3.4.14.10) (Tripeptidyl aminopeptidase) (Tripeptidyl-peptidase II) (TPP-II)	1147329858.54	1477162840.16	1285537952.56	1659944836.14	1682076081.18	1898351829.62
Q8R2X8	Golgin-45 (Basic leucine zipper nuclear factor 1)	5678855.4	7586425.65	5979145.96	5479510.25	13618431.85	6845026.51
Q9EPS3	D-glucuronyl C5-epimerase (EC 5.1.3.17) (Heparan sulfate C5-epimerase) (Hsepi) (Heparin sulfate C5-epimerase) (Heparin/heparan sulfate:glucuronic acid C5-epimerase) (Heparosan-N-sulfate-glucuronate 5-epimerase)	56821413.92	71096716.28	73525502.07	88257869.27	80787212.61	82943337.94
P84091	AP-2 complex subunit mu (AP-2 mu chain) (Adaptor protein complex AP-2 subunit mu) (Adaptor-related protein complex 2 subunit mu) (Clathrin assembly protein complex 2 mu medium chain) (Clathrin coat assembly protein AP50) (Clathrin coat-associated protein AP50) (Mu2-adaptin) (Plasma membrane adaptor AP-2 50 kDa protein)	1175722815.68	1375789531.04	1401283842.87	1759976305.24	1849153802.67	1790252728.89
P54751	CMP-N-acetylneuraminate-beta-galactosamide-alpha-2,3-sialyltransferase 1 (Alpha 2,3-ST 1) (Beta-galactoside alpha-2,3-sialyltransferase 1) (EC 2.4.99.4) (Gal-NAc6S) (Gal-beta-1,3-GalNAc-alpha-2,3-sialyltransferase) (Monosialoganglioside sialyltransferase) (EC 2.4.99.2) (ST3Gal I) (ST3GalI) (ST3GalA.1) (ST3O) (Sialyltransferase 4A) (SIAT4-A)	41331389.3	49110076.8	54452163.2	98103087.73	51454038.27	35093572.34
Q99J77	Sialic acid synthase (N-acetylneuraminate-9-phosphate synthase) (EC 2.5.1.57) (N-acetylneuraminic acid phosphate synthase)	27403710.16	40385878.99	30642483.24	51060157.94	36718483.64	32166703.04
Q3U3K9	Lipid droplet-regulating VLDL assembly factor AUP1	141380624.1	199506321.86	217450950.62	206624442.38	174676827.81	189607907.64
P18406	CCN family member 1 (3CH61) (Cellular communication network factor 1) (Cysteine-rich angiogenic inducer 61) (Insulin-like growth factor-binding protein 10) (IBP-10) (IGF-binding protein 10) (IGFBP-10) (Protein CYR61)	32117212.09	8210576.7	9610570.13	57380294.58	81740557.84	63014676.73
Q61694	NADPH-dependent 3-keto-steroid reductase Hsd3b5 (3 beta-hydroxysteroid dehydrogenase type 5) (3 beta-hydroxysteroid dehydrogenase type V) (3 beta-HSD V) (EC 1.1.1.270) (Dihydrotestosterone 3-ketoreductase) (EC 1.1.1.210)	1012324981.07	823714536.88	1004573679.57	1692506876.19	1757350880.15	1717035161.62
A0A0R4J0U8	TRMT1-like protein	66365688.06	86184630.38	95406540.36	109585517.41	86508400.36	84393425.33
P43275	Histone H1.1 (H1 VAR.3) (Histone H1a) (H1a)	14161982.38	19271341.41	23940380.83	21253494.43	21275995.96	12984251.98
Q8BGV0	Probable asparagine--tRNA ligase, mitochondrial (EC 6.1.1.22) (Asparaginyl-tRNA synthetase) (AsnRS)	70494504.4	60739670.88	65190290.85	134062761.19	96154182.64	130513078.4
P63037	DnaJ homolog subfamily A member 1 (DnaJ protein homolog 2) (Heat shock 40 kDa protein 4) (Heat shock protein J2) (HSJ-2)	507983339.75	623077252.76	688470230.14	749636979.04	685490626.46	774483896.42
A2BDX2	Dolichol-phosphate mannosyltransferase subunit 1 (EC 2.4.1.83)	148226958.04	168876643.46	143155288.33	319174961.06	185575864.23	207673021.82
Q9JKD3	Secretory carrier-associated membrane protein 5 (Secretory carrier membrane protein 5)	37243352.9	45713307.58	44162033.5	54587985.83	54437069.76	58662656.37
B1AUE5	Peroxisome biogenesis factor 10 (Peroxin-10) (Peroxisomal biogenesis factor 10) (Peroxisome assembly protein 10)	22678179.77	36787083.21	29505157.17	24929199.62	30782317.44	35353038.34
Q8CC86	Nicotinate phosphoribosyltransferase (NAPRTase) (EC 6.3.4.21) (Nicotinate phosphoribosyltransferase domain-containing protein 1)	25113263.56	20887977.38	28005222.86	55785549.78	37470330.43	30950940.26
H3BL34	Carboxylic ester hydrolase (EC 3.1.1.-)	275383533.84	292704564.64	249957356.16	415735808.37	370107379.46	566327579.5
Q8VHG0	Dimethylaniline monooxygenase [N-oxide-forming] 4 (EC 1.14.13.8) (Dimethylaniline oxidase 4) (Hepatic flavin-containing monooxygenase 4) (FMO 4)	12908541.78	16755862.26	13587507.93	33271162.88	11929614.9	13481334.27
Q8BFY6	Peflin (PEF protein with a long N-terminal hydrophobic domain) (Penta-EF hand domain-containing protein 1)	51102324.02	48582201.94	52100510.99	70176837.48	115492138.02	110161095.67
Q9D0I9	Arginine--tRNA ligase, cytoplasmic (EC 6.1.1.19) (Arginyl-tRNA synthetase) (ArgRS)	4107477537.98	4310503822.75	3254951495.82	12180415308.25	4094459490.29	4339109125.29
Q9CPT5	Nucleolar protein 16	77113046.91	106941827.1	113502072.6	92072629.35	105389697.91	113894049.4
Q9D081	UDP-N-acetylglucosamine transferase subunit ALG14 homolog	178578677.54	178687006.87	154891735.06	345209096.72	244247618.44	299383179.29
A2AR02	Peptidyl-prolyl cis-trans isomerase G (PPIase G) (Peptidyl-prolyl isomerase G) (EC 5.2.1.8) (Cyclophilin G) (Rotamase G)	19871413.07	20552135.59	25745346.05	27879193.01	29163014.98	33070224.01
Q5HZI9	Mitochondrial nicotinamide adenine dinucleotide transporter SLC25A51 (Mitochondrial NAD(+) transporter SLC25A51) (Mitochondrial carrier triple repeat protein 1) (Solute carrier family 25 member 51)	16697994.98	14360684.32	17213453.94	30445808.51	26789557.43	25437930.31
P11214	Tissue-type plasminogen activator (t-PA) (t-plasminogen activator) (tPA) (EC 3.4.21.68) [Cleaved into: Tissue-type plasminogen activator chain A; Tissue-type plasminogen activator chain B]	18976658.3	30438952.2	29202763.71	23326855.05	25396339.13	22656358.12
Q5SSK3	Transcription elongation factor, mitochondrial	99662743.47	99809927.55	128273713.06	158537667.04	152812894.03	144218112.46
A0A0R4J0J6	THO complex subunit 5 homolog	81898933.65	84225162.77	65128275.02	99739666.9	142083169.74	167843918.99
P28665	Murinoglobulin-1 (MuG1)	29303341.6	33429850.14	25549838.71	49580645.17	47412610.37	44479653.56
Q91YU8	Suppressor of SWI4 1 homolog (Ssf-1) (Peter Pan homolog)	81361494.25	76406038.93	61146829.65	130794341.06	134233790.37	152339453.41
E9PZA7	Transformation/transcription domain-associated protein	9849609.75	10453854.1	9947883.7	14742928.69	15267495.12	16887483.89
Q9R0M6	Ras-related protein Rab-9A (Sid 99)	174204046.74	164254328.56	229737101.31	284739902.67	267563226.34	246321595.33
G3X8R0	Receptor expression-enhancing protein	516997934.19	536408225.63	606966971.35	830632067.38	784906721.48	776421544.06
Q99M01	Phenylalanine--tRNA ligase, mitochondrial (EC 6.1.1.20) (Phenylalanyl-tRNA synthetase) (PheRS)	105596569.06	122991503.95	137617722.08	155023885.86	149196715.13	158498112.66
Q91XA2	Golgi membrane protein 1 (Golgi membrane protein GP73) (Golgi phosphoprotein 2)	86522651.86	94309838.12	82343282.04	129130350.47	146932234.84	137228806.07
Q6PGC1	ATP-dependent RNA helicase DHX29 (EC 3.6.4.13) (DEAH box protein 29)	10923707.43	10732923.29	16568343.7	13923422.31	16135711.46	17421573.13
A0A494BAQ4	Solute carrier family 25 member 45	134737460.88	152428525.91	135277888.37	192168994.31	238900330.57	200061154.8
A0A0N4SUL6	Ribosomal RNA small subunit methyltransferase NEP1 (Fragment)	37751032.22	50056401.96	46717524.36	53028279.85	53389659.89	55059300.54
E9Q3L2	Phosphatidylinositol 4-kinase alpha (PI4-kinase alpha) (PI4K-alpha) (PtdIns-4-kinase alpha) (EC 2.7.1.67)	152033260.79	205026805.54	219153716.53	122613187.23	366585451.76	126440423.07
Q91WC0	Actin-histidine N-methyltransferase (EC 2.1.1.85) (Endothelial differentiation inhibitory protein D10) (Protein-L-histidine N-tele-methyltransferase) (SET domain-containing protein 3)	11549121.18	13527279.03	9902690.48	21648460.28	16868639.51	16674689.93
Q6TCG2	Membrane progesterone receptor epsilon (mPR epsilon) (Membrane progesterone P4 receptor epsilon) (Membrane progestin receptor epsilon) (Progesterone and adipoQ receptor family member 9) (Progestin and adipoQ receptor family member 9) (Progestin and adipoQ receptor family member IX)	23619630.37	26366104.72	25583972.2	38134453.93	33007187.92	37859726.71
Q6P8H8	Probable dolichyl pyrophosphate Glc1Man9GlcNAc2 alpha-1,3-glucosyltransferase (EC 2.4.1.265) (Asparagine-linked glycosylation protein 8 homolog) (Dol-P-Glc:Glc(1)Man(9)GlcNAc(2)-PP-dolichyl alpha-1,3-glucosyltransferase) (Dolichyl-P-Glc:Glc1Man9GlcNAc2-PP-dolichyl glucosyltransferase)	13996193.11	16684522.88	16568777.45	21526798.68	18274105.22	22452306.0
P97801	Survival motor neuron protein	7598070.12	9276530.82	8134111.05	15528480.0	8540642.28	10350530.19
Q3TN85	UV excision repair protein RAD23 homolog A (Fragment)	8965794.21	8179585.75	10271783.03	16009331.72	13698102.05	12803889.38
Q9DBG5	Perilipin-3 (Cargo selection protein TIP47) (Mannose-6-phosphate receptor-binding protein 1)	409024088.49	474311898.11	903616259.45	507410236.54	440394531.37	484718355.0
A2A974	Cytochrome P450 4A12B (EC 1.14.14.1)	40387884.13	60291779.87	53674447.17	67819632.62	35004502.21	59244279.26
M0QWP1	Agrin	54015214.28	69717407.68	55450209.11	89408446.84	74028178.01	78809239.89
Q8BH73	Glutaminyl-peptide cyclotransferase-like protein (EC 2.3.2.5) (Golgi-resident glutaminyl-peptide cyclotransferase) (isoQC) (gQC)	20538498.33	12001023.06	25757049.0	32662767.01	35046548.47	33634797.66
A0A140LHA2	Mitotic checkpoint protein BUB3	225603213.08	385128961.17	247959702.37	332899594.9	291198196.88	280371178.31
Q3UHB1	5'-nucleotidase domain-containing protein 3 (EC 3.1.3.-) (GRP94-neighboring nucleotidase)	76060628.05	91210760.25	117993032.24	99417756.12	115570182.14	93852895.66
Q80ZJ1	Ras-related protein Rap-2a (EC 3.6.5.2)	18099046.78	23750669.87	23018053.57	25534056.18	24627637.03	26168777.96
B1B1D8	39S ribosomal protein L2, mitochondrial	169240842.8	253589179.68	161603584.41	291616590.47	229220475.43	213862247.9
Q91VJ5	Polyglutamine-binding protein 1 (PQBP-1) (38 kDa nuclear protein containing a WW domain) (Npw38) (Polyglutamine tract-binding protein 1)	23171485.64	34205071.48	32714472.37	38288698.45	26760354.72	26078639.05
Q9ERI5	Bifunctional arginine demethylase and lysyl-hydroxylase JMJD6 (EC 1.14.11.-) (Histone arginine demethylase JMJD6) (JmjC domain-containing protein 6) (Jumonji domain-containing protein 6) (Lysyl-hydroxylase JMJD6) (Peptide-lysine 5-dioxygenase JMJD6) (Phosphatidylserine receptor) (Protein PTDSR)	8372434.07	6895548.11	8820283.52	13500030.38	12935193.62	14430498.07
Q9DBL9	1-acylglycerol-3-phosphate O-acyltransferase ABHD5 (EC 2.3.1.51) (Abhydrolase domain-containing protein 5) (Lipid droplet-binding protein CGI-58) (Protein CGI-58)	164894541.29	151569107.13	144902308.86	375182314.75	170323844.18	271506139.3
Q8R1U1	Conserved oligomeric Golgi complex subunit 4 (COG complex subunit 4) (Component of oligomeric Golgi complex 4)	13542653.67	15890281.87	16132842.41	21594076.06	17017592.98	21060171.05
Q922M3	BTB/POZ domain-containing adapter for CUL3-mediated RhoA degradation protein 3 (mBACURD3) (BTB/POZ domain-containing protein KCTD10)	35116470.88	40475476.65	44445158.88	36603657.64	55060346.04	60813596.78
Q923D5	WW domain-binding protein 11 (WBP-11) (Splicing factor that interacts with PQBP-1 and PP1)	29345567.41	35227187.9	33123675.51	54943647.25	33778117.48	41312055.05
Q0VGT3	Pogo transposable element with ZNF domain (Pogz protein)	4317044.58	5583742.03	5606213.66	5915649.73	4674470.97	7416839.31
Q9CWL8	Beta-catenin-like protein 1 (Nuclear-associated protein) (NAP)	105128785.32	129558457.9	123865832.49	182606385.41	144118710.54	129459886.06
D3Z191	Transmembrane protein 106B (Fragment)	23879832.7	31149219.95	30444865.22	37965148.03	38652716.33	23115123.46
Q80U95	Ubiquitin-protein ligase E3C (EC 2.3.2.26) (HECT-type ubiquitin transferase E3C)	5108409.84	6299183.48	4835701.76	7558180.01	12605792.66	3014397.24
P46978	Dolichyl-diphosphooligosaccharide--protein glycosyltransferase subunit STT3A (Oligosaccharyl transferase subunit STT3A) (STT3-A) (EC 2.4.99.18) (B5) (Integral membrane protein 1)	1100367903.05	1070369541.02	1231830110.96	1801700393.11	1777147889.59	1512497315.0
E9Q1W0	Calcium/calmodulin-dependent protein kinase (EC 2.7.11.17)	22960532.28	32074214.67	24998965.93	34103532.3	37956263.5	25540721.65
Q64522	Histone H2A type 2-B (H2A-clustered histone 21) (H2a-613A)	13577520.34	14743616.24	10967279.34	22656266.86	20300522.72	22352580.29
Q8VEG4	Exonuclease 3'-5' domain-containing protein 2 (EC 3.1.11.1) (3'-5' exoribonuclease EXD2) (EC 3.1.13.-) (Exonuclease 3'-5' domain-like-containing protein 2)	14363320.77	28466961.48	18647799.01	22931082.49	11960548.83	15372242.19
F7ACR9	Microtubule-actin cross-linking factor 1 (Fragment)	219565826.56	228879729.06	298114423.48	354424391.16	282010254.24	314844207.62
E9QAY5	Predicted gene, 37240	93390538.42	88876806.48	129388317.65	140551170.63	112336582.74	157114088.1
Q8C5L7	RNA-binding protein 34 (RNA-binding motif protein 34)	22706709.01	30644937.37	28796456.97	29963840.8	31304695.5	32060617.27
Q6P4T0	Autophagy-related protein 2 homolog A	20471622.96	20425899.46	21430311.62	34266094.02	34548178.27	26416472.59
Q9CQF4	Mitochondrial transcription rescue factor 1	218353153.44	270544628.01	280076880.07	313805314.0	307529335.43	295156140.43
Q80X50	Ubiquitin-associated protein 2-like	88014740.19	134372356.52	73102542.19	130567909.48	121882357.9	130111070.1
P27048	Small nuclear ribonucleoprotein-associated protein B (snRNP-B) (snRPB) (Sm protein B) (Sm-B) (SmB)	598346617.23	654988508.68	650717720.07	880573318.39	880171716.88	937645499.31
O08992	Syntenin-1 (Scaffold protein Pbp1) (Syndecan-binding protein 1)	138576864.51	132167918.75	143782725.05	184494401.27	249212078.58	215644466.52
A2AS47	Plakophilin-4	14284449.39	22999310.26	14852652.99	14663534.75	17746224.8	25464002.0
Q8BJW5	Nucleolar protein 11	91194798.91	83141235.76	79178984.37	268301386.81	86621359.63	91579173.04
Q99JI4	26S proteasome non-ATPase regulatory subunit 6 (26S proteasome regulatory subunit RPN7) (26S proteasome regulatory subunit S10) (p42A)	501815426.6	606751542.95	643238100.58	699901003.82	710021632.05	700578006.3
A2AS03	Helicase with zinc finger domain 2	15174349.31	9694006.83	27442884.75	7139412.38	39549116.21	17541887.21
Q8VD31	Tapasin-related protein (TAPASIN-R) (TAP-binding protein-like) (TAP-binding protein-related protein) (TAPBP-R) (Tapasin-like)	93339701.33	89205961.78	108719566.21	151847888.87	130166918.06	143310714.86
B2RVB9	Transmembrane protein 243, mitochondrial	11828809.77	17264164.31	15357088.19	18923698.87	10931957.9	16929451.42
Q9JII5	DAZ-associated protein 1 (Deleted in azoospermia-associated protein 1)	175422738.02	209594933.19	153550960.23	253667322.93	289385504.27	263002820.74
A0A494BB95	Eukaryotic translation initiation factor 4C	135635364.04	137461902.93	212293300.66	124800166.63	205901642.63	226834997.93
Q91W97	Hexokinase HKDC1 (EC 2.7.1.1) (Hexokinase domain-containing protein 1)	1492394695.18	1354854196.75	1676332547.41	2380087076.66	2137700567.04	2396793675.25
Q9R111	Guanine deaminase (Guanase) (Guanine aminase) (EC 3.5.4.3) (Guanine aminohydrolase) (GAH)	5243180.98	5400018.98	7503795.11	10090155.43	6980510.86	5098668.09
Q60991	Cytochrome P450 7B1 (24-hydroxycholesterol 7-alpha-hydroxylase) (EC 1.14.14.26) (25/26-hydroxycholesterol 7-alpha-hydroxylase) (EC 1.14.14.29) (3-hydroxysteroid 7-alpha hydroxylase) (Hippocampal transcript 1 protein) (HCT-1) (Oxysterol 7-alpha-hydroxylase)	89935030.05	116378862.88	146559848.97	122165509.38	115370146.94	102235588.92
Q3TJZ6	Protein FAM98A	85087021.34	102245328.52	101393329.97	113334262.25	127082822.93	122889230.25
Q922Q4	Pyrroline-5-carboxylate reductase 2 (P5C reductase 2) (P5CR 2) (EC 1.5.1.2)	88322638.1	101346905.45	92082130.09	118868988.05	128481157.62	146592489.32
Q7TSE6	Serine/threonine-protein kinase 38-like (EC 2.7.11.1) (NDR2 protein kinase) (Nuclear Dbf2-related kinase 2)	35759381.88	42435420.25	41086489.2	53719287.98	51672139.04	49152512.77
Q8R326	Paraspeckle component 1 (Paraspeckle protein 1) (mPSP1)	152453992.71	203280258.19	185291255.54	221792855.33	180791935.17	225729905.72
Q9CPQ3	Mitochondrial import receptor subunit TOM22 homolog (Translocase of outer membrane 22 kDa subunit homolog)	264582110.67	281956415.98	308661636.97	387681379.62	419172783.52	361947369.24
Q8BWN8	Peroxisomal succinyl-coenzyme A thioesterase (EC 3.1.2.3) (Acyl-coenzyme A thioesterase 4) (Acyl-CoA thioesterase 4) (PTE-2b) (Peroxisomal acyl coenzyme A thioester hydrolase Ib) (Peroxisomal long-chain acyl-CoA thioesterase Ib) (PTE-Ib)	73474979.05	77003412.76	117247836.48	83777367.28	120339403.91	91382305.52
E9QP59	Inner nuclear membrane protein Man1	63531835.36	125551549.92	68713096.87	69227945.72	93360168.97	67497997.84
O35309	N-myc-interactor (Nmi) (N-myc and STAT interactor)	96992606.13	109449051.43	95276704.91	134475074.27	147429752.08	156695754.23
Q8BN51	Thymidine kinase 2, mitochondrial	37780221.63	44513643.68	41667347.0	68780032.28	49596091.6	46389395.98
Q6PCM2	Integrator complex subunit 6 (Int6) (DBI-1) (Protein DDX26)	21763881.71	12625270.57	28144318.75	21005604.85	46221776.27	35764633.63
Q91ZN5	Adenosine 3'-phospho 5'-phosphosulfate transporter 1 (PAPS transporter 1) (Solute carrier family 35 member B2)	8425055.31	5059136.55	3849575.97	15340981.55	13999292.79	17087997.29
Q9QYG0	Protein NDRG2 (N-myc downstream-regulated gene 2 protein) (Protein Ndr2)	1191944898.63	1130079111.07	1400939184.0	1395466151.87	2018347623.7	1938161308.34
Q91WK5	Glycine cleavage system H protein, mitochondrial (Lipoic acid-containing protein)	22526383.06	30892475.75	40843303.16	27980685.85	22053105.95	28609472.76
Q3TIX9	U4/U6.U5 tri-snRNP-associated protein 2 (Inactive ubiquitin-specific peptidase 39)	101500969.8	98204600.92	102416594.69	159351105.57	153908233.85	156461775.37
P70671	Interferon regulatory factor 3 (IRF-3)	9615402.06	14183854.65	10076161.62	5697762.44	14803648.57	18867662.63
Q6PDJ1	VWFA and cache domain-containing protein 1 (Cache domain-containing protein 1)	20695515.37	19663133.54	25241427.86	30570492.16	32440335.24	28740820.6
Q8K1J6	CCA tRNA nucleotidyltransferase 1, mitochondrial (EC 2.7.7.72) (mitochondrial tRNA nucleotidyl transferase, CCA-adding) (mt CCA-adding enzyme) (mt tRNA CCA-diphosphorylase) (mt tRNA CCA-pyrophosphorylase) (mt tRNA adenylyltransferase)	130922362.96	125306125.72	161347675.34	205472755.37	174992454.68	197734549.81
Q8BU31	Ras-related protein Rap-2c (EC 3.6.5.2)	63594394.44	61198172.21	60643841.62	94284542.12	92686989.22	110106135.27
Q8VC04	Transmembrane protein 106A	2920632.92	2637544.62	2494324.15	6240292.76	3725816.64	4114779.84
Q8JZM7	Parafibromin (Cell division cycle protein 73 homolog) (Hyperparathyroidism 2 protein homolog)	450420355.63	464431175.58	433624924.94	736882080.97	679970972.12	649125480.62
Q91VA7	Isocitrate dehydrogenase [NAD] subunit, mitochondrial	1074506391.29	1073570975.82	1011885631.4	1734936695.5	1601130925.0	1640611474.61
Q5SPX8	TBC1 domain family member 10A	8916779.94	10489254.03	12960922.13	10542412.42	19166669.93	5700046.57
E9QP00	Transformer-2 protein homolog alpha	68634731.18	64241682.91	68588049.26	92541093.11	118302238.61	106763575.65
A2A9M4	Dedicator of cytokinesis protein 7	27652697.68	33931509.62	41491482.24	26164585.32	38432324.26	42550754.04
A0A0R4J034	Pyridoxal-dependent decarboxylase domain-containing protein 1	173479910.69	200287136.01	208002474.58	232318968.58	226009909.39	275740279.95
Q3TUA9	Protein O-mannose kinase (POMK) (EC 2.7.1.183) (Protein kinase-like protein SgK196) (Sugen kinase 196)	9044082.79	6226183.62	14164398.88	7607998.73	14633675.77	16807362.29
P18242	Cathepsin D (EC 3.4.23.5)	3600972720.13	3624466655.2	3790226098.88	5667370864.04	5129385592.57	5411399588.2
Q8R3G1	Nuclear inhibitor of protein phosphatase 1 (NIPP-1) (Protein phosphatase 1 regulatory inhibitor subunit 8)	152455315.99	181329251.52	185391246.53	203018234.17	207197339.78	224987119.12
Q3TKT4	Transcription activator BRG1 (EC 3.6.4.-) (ATP-dependent helicase SMARCA4) (BRG1-associated factor 190A) (BAF190A) (Protein brahma homolog 1) (SNF2-beta) (SWI/SNF-related matrix-associated actin-dependent regulator of chromatin subfamily A member 4)	119225283.13	104831016.11	155251800.64	232438183.13	137822514.19	151765147.37
Q91YT7	YTH domain-containing family protein 2	11426254.92	8679886.78	9623693.43	16356198.36	20978499.3	18777826.29
Q810V0	U3 small nucleolar ribonucleoprotein protein MPP10 (M phase phosphoprotein 10)	104753911.4	170121113.01	148437135.14	144131067.84	109173248.83	118504161.59
Q8CGA0	Protein phosphatase 1F (EC 3.1.3.16) (Ca(2+)/calmodulin-dependent protein kinase phosphatase) (CaM-kinase phosphatase) (CaMKPase)	9309565.1	11256802.64	10999647.02	15432900.89	12017491.02	11318004.57
P51569	Alpha-galactosidase A (EC 3.2.1.22) (Alpha-D-galactosidase A) (Alpha-D-galactoside galactohydrolase) (Galactosylgalactosylglucosylceramidase GLA) (EC 3.2.1.47) (Melibiase)	166214785.48	188520103.33	190202507.35	230380558.28	250002840.22	227541654.02
Q9CZN8	Glutamyl-tRNA(Gln) amidotransferase subunit A, mitochondrial (Glu-AdT subunit A) (EC 6.3.5.7) (Glutaminyl-tRNA synthase-like protein 1)	89831459.95	61556702.22	59718508.79	145751282.39	156321048.63	159255042.99
A0A1B0GSK0	IgG receptor FcRn large subunit p51 (Fragment)	17469149.57	16804472.5	18927440.76	28517062.58	18662861.01	30843648.88
Q9CPQ8	ATP synthase subunit g, mitochondrial (ATPase subunit g) (ATP synthase membrane subunit g)	1158925866.0	1245630310.49	1238558923.94	1520703850.5	1812053202.76	1727089430.99
A0A0R4J1Y3	Probable tRNA N6-adenosine threonylcarbamoyltransferase (EC 2.3.1.234) (O-sialoglycoprotein endopeptidase) (t(6)A37 threonylcarbamoyladenosine biosynthesis protein Osgep) (tRNA threonylcarbamoyladenosine biosynthesis protein Osgep)	3790895.79	3808043.71	4496072.49	5852206.07	4864013.29	5679020.23
Q9CQ60	6-phosphogluconolactonase (6PGL) (EC 3.1.1.31)	12563113.6	12985939.7	15591528.72	8581547.33	18955992.46	25672510.4
Q9QX47	Protein SON (Negative regulatory element-binding protein) (NRE-binding protein)	10511697.91	10673195.44	8245752.36	20570186.34	20551306.43	26060668.72
Q8BTS4	Nuclear pore complex protein Nup54 (54 kDa nucleoporin) (Nucleoporin Nup54)	475428063.02	481292105.03	423355203.99	833731490.55	662177070.73	687355247.35
Q8BVD5	MAGUK p55 subfamily member 7	69309448.63	79197455.91	66463660.57	111148281.22	90636868.22	103333482.21
Q80WG5	Volume-regulated anion channel subunit LRRC8A (Leucine-rich repeat-containing protein 8A) (Protein ebouriffe) (ebo)	23249858.78	29753718.02	30114963.62	35482549.18	27520376.6	28934545.96
Q8BWU8	Ethanolamine-phosphate phospho-lyase (EC 4.2.3.2) (Alanine--glyoxylate aminotransferase 2-like 1)	13308379.93	14908680.86	9173829.81	27485815.07	19182161.21	15578099.97
A0A1B0GSB4	Splicing regulatory glutamine/lysine-rich protein 1	27982317.28	21762373.74	45519455.55	64484310.66	7208258.25	43850433.83
Q9D6J5	NADH dehydrogenase [ubiquinone] 1 beta subcomplex subunit 8, mitochondrial (Complex I-ASHI) (CI-ASHI) (NADH-ubiquinone oxidoreductase ASHI subunit)	496876420.69	576969344.66	562441618.85	699983552.67	698776031.47	689254552.54
Q3USZ8	Divergent protein kinase domain 2A (Deleted in autism protein 1 homolog) (Golgi Protein of 49 kDa) (GoPro49) (Hypoxia and AKT-induced stem cell factor) (HASF)	85620782.81	71919324.46	88578841.62	145027509.77	114218454.27	134640046.59
Q9CQW0	ER membrane protein complex subunit 6 (Transmembrane protein 93)	28231425.33	30879183.28	36728584.06	37659300.55	37400782.74	40714733.53
Q9D903	Probable rRNA-processing protein EBP2	803408198.33	797922818.41	1092996062.88	1042848854.59	1112834707.51	1167723820.14
G3X956	FACT complex subunit	416557206.69	419932986.46	488237520.41	573041509.99	598426593.36	619211765.83
P70353	Nuclear transcription factor Y subunit gamma (CAAT box DNA-binding protein subunit C) (Nuclear transcription factor Y subunit C) (NF-YC)	3801607.86	4828774.07	5278945.37	5774507.04	4204460.0	4643380.65
D3YWX2	YLP motif-containing protein 1	34246138.19	26731931.58	38917596.72	46452062.19	70652935.41	38334752.47
Q9CYR6	Phosphoacetylglucosamine mutase (PAGM) (EC 5.4.2.3) (Acetylglucosamine phosphomutase) (N-acetylglucosamine-phosphate mutase) (Phosphoglucomutase-3) (PGM 3)	19605542.32	25870673.2	21722366.78	28602220.04	28895778.33	22054980.43
O70589	Peripheral plasma membrane protein CASK (EC 2.7.11.1) (Calcium/calmodulin-dependent serine protein kinase)	128185356.81	138625842.92	134340782.22	190775471.57	177968855.75	187424818.42
P00186	Cytochrome P450 1A2 (EC 1.14.14.1) (CYPIA2) (Cholesterol 25-hydroxylase) (Cytochrome P450-P2) (Cytochrome P450-P3) (Hydroperoxy icosatetraenoate dehydratase) (EC 4.2.1.152)	1604152906.51	1617817152.36	1521384995.52	2328489843.51	2468410301.14	2409067359.88
Q9CXG3	Peptidyl-prolyl cis-trans isomerase-like 4 (PPIase) (EC 5.2.1.8) (Cyclophilin-like protein PPIL4) (Rotamase PPIL4)	326978202.82	393456894.99	388264893.73	399030136.89	460394590.63	474123317.17
A0A1Y7VLP0	ATP synthase membrane subunit 6.8PL (Fragment)	2090059526.57	1970163862.04	1840655235.79	2824647677.42	3223612497.21	3587424391.45
P27601	Guanine nucleotide-binding protein subunit alpha-13 (G alpha-13) (G-protein subunit alpha-13)	156510605.84	168531595.86	170141520.57	201442143.56	239449088.81	229780865.0
Q8BX10	Serine/threonine-protein phosphatase PGAM5, mitochondrial (EC 3.1.3.16) (Phosphoglycerate mutase family member 5)	326307279.82	358764434.44	351344205.96	455768812.13	442809309.39	493393403.8
Q921X9	Protein disulfide-isomerase A5 (EC 5.3.4.1) (Protein disulfide isomerase-related protein)	1796311848.78	1925357298.88	1985850090.01	2703144426.09	2449178814.14	2509338723.59
Q9QZ08	N-acetyl-D-glucosamine kinase (N-acetylglucosamine kinase) (EC 2.7.1.59) (GlcNAc kinase)	63082980.32	75578708.76	72860146.03	79479957.85	85007832.26	93774011.45
P16110	Galectin-3 (Gal-3) (35 kDa lectin) (Carbohydrate-binding protein 35) (CBP 35) (Galactose-specific lectin 3) (IgE-binding protein) (L-34 galactoside-binding lectin) (Laminin-binding protein) (Lectin L-29) (Mac-2 antigen)	186117521.85	188830948.19	186633303.9	251960986.03	281739117.21	287248852.82
P10833	Ras-related protein R-Ras (EC 3.6.5.-) (p23)	808282516.35	832654541.36	834986977.9	1069473765.74	750797124.59	1711960349.54
Q6GQT9	Nodal modulator 1	1571397264.59	1604799835.36	1692410727.15	2379002059.96	2270348795.01	2161357063.16
P39098	Mannosyl-oligosaccharide 1,2-alpha-mannosidase IB (EC 3.2.1.113) (Mannosidase alpha class 1A member 2) (Processing alpha-1,2-mannosidase IB) (Alpha-1,2-mannosidase IB)	34595452.61	43837333.91	41768197.36	48424689.91	40112538.85	49077598.6
Q9DCE5	p21-activated protein kinase-interacting protein 1 (PAK1-interacting protein 1) (Putative PAK inhibitor Skb15)	97172531.2	109543106.97	111109995.16	144979902.32	114674982.26	145651977.5
Q5RL20	39S ribosomal protein L43, mitochondrial (Mitochondrial ribosomal protein L43)	125720682.07	118840465.95	112634180.34	201033212.49	150401380.82	223991780.33
P70227	Inositol 1,4,5-trisphosphate receptor type 3 (IP3 receptor isoform 3) (IP3R 3) (InsP3R3) (Type 3 inositol 1,4,5-trisphosphate receptor) (Type 3 InsP3 receptor)	150550588.78	166011788.89	208123982.86	197731531.34	180567768.8	217603227.64
E9Q360	Integrator complex subunit 10	32344213.23	44582697.24	39957998.7	41167761.77	38407510.87	44345756.37
Q99KI3	ER membrane protein complex subunit 3 (Transmembrane protein 111)	184082031.67	182682573.07	193516385.41	313791687.12	220886272.48	269623154.18
P70677	Caspase-3 (CASP-3) (EC 3.4.22.56) (Apopain) (Cysteine protease CPP32) (CPP-32) (LICE) (Protein Yama) (SREBP cleavage activity 1) (SCA-1) [Cleaved into: Caspase-3 subunit p17; Caspase-3 subunit p12]	28853632.01	33317924.17	26509446.51	26322666.04	56958071.69	41545993.09
Q05915	GTP cyclohydrolase 1 (EC 3.5.4.16) (GTP cyclohydrolase I) (GTP-CH-I)	103881967.97	92084535.26	91756102.01	175292551.96	142738486.28	162442707.72
Q8BNV1	tRNA (uracil-5-)-methyltransferase homolog A (EC 2.1.1.-) (HpaII tiny fragments locus 9c protein)	10612925.0	15449166.0	13404821.69	21329341.27	17200864.57	884621.22
P00375	Dihydrofolate reductase (EC 1.5.1.3)	395490249.99	516471025.95	377468574.58	505214086.28	511155291.87	619968505.04
Q9QX60	Deoxyguanosine kinase, mitochondrial (EC 2.7.1.113) (Deoxyadenosine kinase, mitochondrial) (EC 2.7.1.76)	171098599.48	203279165.55	149706494.45	287342687.17	230722339.77	222245866.56
Q9R013	Cathepsin F (EC 3.4.22.41)	231834181.25	207952163.64	254039708.17	377511041.08	319488076.36	321756751.0
Q7TSH6	SR-related and CTD-associated factor 4 (CTD-binding SR-like protein RA4) (Splicing factor, arginine/serine-rich 15)	31473374.77	22230508.31	53986079.0	48096639.0	50769845.5	26654804.52
O88908	Sterol O-acyltransferase 2 (EC 2.3.1.26) (Acyl-coenzyme A:cholesterol acyltransferase 2) (ACAT-2) (Cholesterol acyltransferase 2)	381352033.45	339099955.08	590452238.4	448337343.18	522133996.72	542905817.64
Q9Z329	Inositol 1,4,5-trisphosphate receptor type 2 (IP3 receptor isoform 2) (IP3R 2) (InsP3R2) (Inositol 1,4,5-trisphosphate type V receptor) (Type 2 inositol 1,4,5-trisphosphate receptor) (Type 2 InsP3 receptor)	923562905.57	956036479.0	935454870.6	1251372344.58	1224224226.04	1528261307.21
Q8C0E3	E3 ubiquitin-protein ligase TRIM47 (EC 2.3.2.27) (Tripartite motif-containing protein 47)	30387721.62	54696840.42	56424935.04	22288844.58	34271407.65	28792182.22
Q8K0B2	Lysosomal cobalamin transport escort protein LMBD1 (LMBD1) (LMBR1 domain-containing protein 1) (Protein N90b)	30453993.54	27408552.69	34340695.98	40133830.9	46281293.94	46149935.76
Q8BMG8	Mitochondrial folate transporter/carrier (Solute carrier family 25 member 32)	24765390.09	19788343.68	21993535.6	39128509.28	33465080.73	43090972.97
A0A494B9Q5	CWF19-like protein 1 (Fragment)	5805841.93	4672672.78	5496832.3	9610945.48	7578417.23	9583098.66
Q03734	Serine protease inhibitor A3M (Serpin A3M)	39278184.55	46961104.08	47099452.82	53047541.64	46702346.1	57346947.32
Q3U4F0	Sideroflexin-3	39986416.23	35162044.05	43689038.35	59177507.1	51797911.13	64971343.73
P18155	Bifunctional methylenetetrahydrofolate dehydrogenase/cyclohydrolase, mitochondrial [Includes: NAD-dependent methylenetetrahydrofolate dehydrogenase (EC 1.5.1.15); Methenyltetrahydrofolate cyclohydrolase (EC 3.5.4.9)]	6372710580.44	6007476927.7	6714626520.58	9154866201.7	10022660748.48	8657779133.14
P05132	cAMP-dependent protein kinase catalytic subunit alpha (PKA C-alpha) (EC 2.7.11.11)	30907873.22	39394281.52	37859463.15	32108637.75	49023260.27	38933751.91
P51175	Protoporphyrinogen oxidase (PPO) (EC 1.3.3.4)	254860718.3	273438538.96	331645303.44	344465081.83	321566643.17	354582132.72
P29621	Serine protease inhibitor A3C (Serpin A3C) (Kallikrein-binding protein) (KBP)	189971010.47	222541565.59	235910364.49	258648419.54	252397231.42	241845626.4
Q8BX02	KN motif and ankyrin repeat domain-containing protein 2 (Ankyrin repeat domain-containing protein 25)	32643741.11	25416833.81	12365384.98	64291433.8	57683248.57	46112332.68
P29758	Ornithine aminotransferase, mitochondrial (EC 2.6.1.13) (Ornithine--oxo-acid aminotransferase)	301347162.14	286464473.85	282145652.81	472634005.58	424213024.35	446275437.56
A2A4P3	Predicted gene, 27029	5941998.62	9924834.65	11014270.36	6367852.5	8389414.11	12844413.08
P03921	NADH-ubiquinone oxidoreductase chain 5 (EC 7.1.1.2) (NADH dehydrogenase subunit 5)	278326335.13	252715651.48	650413159.05	296087101.61	281410024.95	304610964.53
Q9D7B2	LIM and senescent cell antigen-like-containing domain protein	24676189.17	26485725.71	32010573.64	32794134.62	37140903.39	28491966.67
Q99LJ0	CTTNBP2 N-terminal-like protein	155549151.07	133818896.23	150847951.22	221519485.63	231356742.52	247065867.55
Q4FE56	Ubiquitinyl hydrolase 1 (EC 3.4.19.12)	124823903.55	133809278.63	138357445.45	192059826.23	160972906.8	167051311.72
Q61749	Translation initiation factor eIF-2B subunit delta (eIF-2B GDP-GTP exchange factor subunit delta)	276428674.02	297554351.15	267791494.06	333909009.94	430381001.77	420772452.62
Q4VBE8	WD repeat-containing protein 18	123596423.65	136595470.68	140787713.01	166539040.17	171746541.87	168378120.86
Q9DBS2	Tumor protein p63-regulated gene 1-like protein (Mossy fiber terminal-associated vertebrate-specific presynaptic protein) (Protein FAM79A)	60368234.49	83576361.67	88110604.09	70649238.77	72203343.53	70171009.46
Q91XH6	Vesicle transport through interaction with t-SNAREs 1B homolog (Vesicle transport through interaction with t-SNAREs homolog 1B)	111357243.29	154433106.85	126433891.43	141161890.96	124488714.21	160885425.1
P57746	V-type proton ATPase subunit D (V-ATPase subunit D) (V-ATPase 28 kDa accessory protein) (Vacuolar proton pump subunit D)	72889410.4	65203257.06	61602106.85	102333337.76	121052099.0	109042536.7
Q9CVB6	Actin-related protein 2/3 complex subunit 2 (Arp2/3 complex 34 kDa subunit) (p34-ARC)	917106656.16	944168774.21	896270814.98	1302296028.6	1322244852.97	1324069414.73
F8WGE7	Thioredoxin-like protein 4A (Fragment)	8000391.58	8402731.94	9611870.79	14475071.94	12788139.35	13338347.91
Q8CFA2	Aminomethyltransferase, mitochondrial (EC 2.1.2.10) (Glycine cleavage system T protein) (GCVT)	600198585.85	624476218.67	660512986.99	852171698.28	833105688.46	822025918.86
Q8JZZ5	Phosphatidylinositol transfer protein beta isoform (Pitpnb protein)	68247274.19	78620284.57	86566208.66	83497286.97	78901564.02	104553441.08
Q8BT60	Copine-3 (Copine III)	407666077.04	431171804.74	452657598.88	526891726.57	559980899.95	604349461.05
Q8VI47	ATP-binding cassette sub-family C member 2 (EC 7.6.2.-) (EC 7.6.2.2) (EC 7.6.2.3) (Canalicular multispecific organic anion transporter 1) (Multidrug resistance-associated protein 2)	5872658703.32	5753898802.58	6513808822.94	7317258292.85	6659126453.72	10826358548.1
Q8BGC4	Prostaglandin reductase-3 (PTGR-3) (EC 1.3.1.48) (15-oxoprostaglandin 13-reductase) (Zinc-binding alcohol dehydrogenase domain-containing protein 2)	1025869034.39	1101967569.86	964763441.68	1499268283.14	1447740004.4	1454406880.36
Q9DC71	28S ribosomal protein S15, mitochondrial (MRP-S15) (S15mt)	300063923.76	348703368.69	344866520.42	405976295.09	397234687.63	399926070.98
P58281	Dynamin-like 120 kDa protein, mitochondrial (EC 3.6.5.5) (Large GTP-binding protein) (LargeG) (Optic atrophy protein 1 homolog) [Cleaved into: Dynamin-like 120 kDa protein, form S1]	3252640121.5	3348705144.18	3512034269.51	4596074005.58	4489238548.99	4559712426.88
Q99M28	RNA-binding protein with serine-rich domain 1	291499169.69	306133883.08	317066675.67	521680071.3	339837789.11	354282898.29
A0A7N9VR94	AHNAK nucleoprotein 2	210058121.61	250774036.35	189892760.44	284489767.98	296095666.23	301785227.09
Q8BGB8	Ubiquinone biosynthesis protein COQ4 homolog, mitochondrial (Coenzyme Q biosynthesis protein 4 homolog)	67560389.95	95104875.43	85277262.18	89037661.32	79276617.06	78991241.57
P15261	Interferon gamma receptor 1 (IFN-gamma receptor 1) (IFN-gamma-R1) (Interferon gamma receptor alpha-chain) (IFN-gamma-R-alpha) (CD antigen CD119)	11264368.94	13296961.46	11605312.11	14324194.54	13475134.89	18300211.92
Q8CCF0	U4/U6 small nuclear ribonucleoprotein Prp31 (Pre-mRNA-processing factor 31) (U4/U6 snRNP 61 kDa protein) (Protein 61K)	219755763.22	182201750.57	215887679.82	316849905.83	335202135.85	329798526.84
A2AKD7	Alpha-1-syntrophin	128617323.95	135054808.6	128578101.06	160728199.4	192234607.32	192265196.89
Q8C0E2	Vacuolar protein sorting-associated protein 26B (Vesicle protein sorting 26B)	30987669.62	37194875.08	27211617.94	57963544.33	32313144.57	40483585.42
Q9DBC7	cAMP-dependent protein kinase type I-alpha regulatory subunit [Cleaved into: cAMP-dependent protein kinase type I-alpha regulatory subunit, N-terminally processed]	36317478.73	40613853.87	38283129.94	57748554.4	41770742.82	50350082.32
A0A0U1RP13	CDP-diacylglycerol--inositol 3-phosphatidyltransferase (EC 2.7.8.11)	413191206.38	469015591.52	450605383.0	525788322.81	560125055.02	595189739.26
Q91WD5	NADH dehydrogenase [ubiquinone] iron-sulfur protein 2, mitochondrial (EC 7.1.1.2) (Complex I-49kD) (CI-49kD) (NADH-ubiquinone oxidoreductase 49 kDa subunit)	2782486198.59	2950046171.11	2894790766.11	3793991884.31	3924016949.7	3932184694.26
Q8CFI5	Probable proline--tRNA ligase, mitochondrial (EC 6.1.1.15) (Prolyl-tRNA synthetase) (ProRS)	23999791.48	20748920.28	18631257.27	40325062.81	34546422.94	36060276.34
A0A571BFA7	Protein FAM83H	84914412.96	113166211.54	145044640.54	102523136.94	80110952.04	97530406.86
P97821	Dipeptidyl peptidase 1 (EC 3.4.14.1) (Cathepsin C) (Cathepsin J) (Dipeptidyl peptidase I) (DPP-I) (DPPI) (Dipeptidyl transferase) [Cleaved into: Dipeptidyl peptidase 1 exclusion domain chain (Dipeptidyl peptidase I exclusion domain chain); Dipeptidyl peptidase 1 heavy chain (Dipeptidyl peptidase I heavy chain); Dipeptidyl peptidase 1 light chain (Dipeptidyl peptidase I light chain)]	26527462.89	40382995.44	27166077.78	32871859.16	35256799.46	31592806.33
G5E829	Plasma membrane calcium-transporting ATPase 1 (EC 7.2.2.10) (Plasma membrane calcium ATPase isoform 1) (PMCA1) (Plasma membrane calcium pump isoform 1)	279602876.51	302940310.61	237385519.66	417789441.67	388560948.37	406998838.15
Q91X78	Erlin-1 (Endoplasmic reticulum lipid raft-associated protein 1) (Protein KE04 homolog) (Stomatin-prohibitin-flotillin-HflC/K domain-containing protein 1) (SPFH domain-containing protein 1)	96368614.0	104367944.14	138243133.15	133600919.37	82417092.52	149185381.3
Q8C7E7	Starch-binding domain-containing protein 1 (Genethonin-1) (Glycophagy cargo receptor stbd1)	882911713.66	1034016323.06	957503234.35	1231775722.07	1162594247.81	1161565157.36
A0JNY3	Molybdopterin molybdenumtransferase (EC 2.10.1.1) [Includes: Molybdopterin adenylyltransferase (MPT adenylyltransferase) (EC 2.7.7.75) (Domain G); Molybdopterin molybdenumtransferase (MPT Mo-transferase) (EC 2.10.1.1) (Domain E)]	126212107.76	118257766.34	133550876.62	150660111.69	186148324.8	201793467.79
Q9Z2A7	Diacylglycerol O-acyltransferase 1 (EC 2.3.1.20) (Acyl-CoA retinol O-fatty-acyltransferase) (ARAT) (Retinol O-fatty-acyltransferase) (EC 2.3.1.76) (Diglyceride acyltransferase)	1911595949.36	1986917699.26	2118152217.4	2507928501.48	2575905833.0	2794190218.4
Q69ZP3	Probable hydrolase PNKD (EC 3.-.-.-) (Myofibrillogenesis regulator 1) (MR-1) (Paroxysmal nonkinesiogenic dyskinesia protein)	8058103.02	5271637.9	7365491.77	12906592.44	11307154.02	13424067.05
A2ARZ7	Ras-related protein Rab-22A	43728135.82	37472828.3	33783774.63	103322325.41	53137421.24	45505463.03
Q9JHI7	Exosome complex component RRP45 (Autoantigen PM/Scl 1) (Exosome component 9) (P75 polymyositis-scleroderma overlap syndrome-associated autoantigen) (Polymyositis/scleroderma autoantigen 1) (Polymyositis/scleroderma autoantigen 75 kDa) (PM/Scl-75)	66814289.07	93099148.26	103941914.61	73630864.88	73490348.99	77385693.37
Q8BVQ5	Protein phosphatase methylesterase 1 (PME-1) (EC 3.1.1.89)	29639570.77	44843490.18	48842612.27	32580710.27	35950250.31	25031156.87
P23780	Beta-galactosidase (EC 3.2.1.23) (Acid beta-galactosidase) (Lactase)	453509525.32	456756212.69	503643479.07	639515633.16	594925340.91	645516056.81
Q9CPV3	39S ribosomal protein L42, mitochondrial (L42mt) (MRP-L42) (28S ribosomal protein S32, mitochondrial) (MRP-S32) (S32mt) (39S ribosomal protein L31, mitochondrial) (L31mt) (MRP-L31)	38459933.4	27417070.96	41166303.88	48081777.08	93909578.21	29150351.0
A0A0A6YWB2	Major histocompatibility complex class I-related gene protein	2260302.02	1340317.37	2114515.11	3507503.24	3308009.92	3796156.38
Q6ZWY3	40S ribosomal protein S27-like	250237385.24	319031693.35	327786163.64	311417849.98	272274866.41	340627864.45
Q9JKK1	Syntaxin-6	17996701.29	18581480.05	19485950.42	49413661.97	32154907.55	43777888.49
Q8K297	Procollagen galactosyltransferase 1 (EC 2.4.1.50) (Collagen beta(1-O)galactosyltransferase 1) (Glycosyltransferase 25 family member 1) (Hydroxylysine galactosyltransferase 1)	297325541.23	431655416.33	317838908.34	349717099.76	356119448.31	408665516.08
Q8VCY6	U3 small nucleolar RNA-associated protein 6 homolog (Multiple hat domains protein)	199587329.51	203895459.59	197647043.63	284370466.62	314582166.71	244854171.41
D3Z0M9	RNA helicase (EC 3.6.4.13)	403286768.73	404911637.87	391082441.7	414699822.29	672097541.22	630245293.7
Q99J56	Derlin-1 (Degradation in endoplasmic reticulum protein 1) (Der1-like protein 1)	360433111.12	449474873.71	452002165.76	454548926.78	486330501.06	414140225.56
Q91W39	Nuclear receptor coactivator 5 (NCoA-5) (Coactivator independent of AF-2) (CIA)	91269405.78	103308317.93	98044889.56	129553467.84	118754735.77	120370394.15
Q9CQJ8	NADH dehydrogenase [ubiquinone] 1 beta subcomplex subunit 9 (Complex I-B22) (CI-B22) (NADH-ubiquinone oxidoreductase B22 subunit)	1198916128.48	1106826416.82	1299378563.52	1771956821.99	1624213249.95	1673382255.42
A0A0R4J1H0	E3 ubiquitin-protein ligase MARCHF5	30235474.86	27102730.91	34677404.26	44144012.67	43907905.56	38731087.89
Q921V5	Alpha-1,6-mannosyl-glycoprotein 2-beta-N-acetylglucosaminyltransferase (EC 2.4.1.143) (Beta-1,2-N-acetylglucosaminyltransferase II) (GlcNAc-T II) (GNT-II) (Mannoside acetylglucosaminyltransferase 2) (N-glycosyl-oligosaccharide-glycoprotein N-acetylglucosaminyltransferase II)	52100244.4	31029811.18	50622400.46	93220983.06	89275611.91	59455846.82
Q3U957	Derlin	329789921.72	362255086.56	350141149.02	469931638.19	433847090.84	441876352.12
Q5ND50	Adapter molecule crk	19965124.99	21073783.01	21639218.39	24561358.57	32602547.19	24590245.3
Q8BMJ2	Leucine--tRNA ligase, cytoplasmic (EC 6.1.1.4) (Leucyl-tRNA synthetase) (LeuRS)	1332942468.24	1730322482.58	1935683237.4	1346730063.18	1665287937.12	1670955306.41
A0A0G2JFJ6	Integrator complex subunit 3	43591084.26	41868888.35	43537647.85	70294736.57	56470352.06	59167368.69
Q5SWN2	Replication protein A subunit	20292794.01	30811012.51	18654627.01	22475027.21	21082880.13	33585282.12
O70472	Transmembrane protein 131 (Protein RW1)	29292263.39	30097038.62	26259419.88	46313915.69	42772937.76	36585022.11
Q9D0F9	Phosphoglucomutase-1 (PGM 1) (EC 5.4.2.2) (Glucose phosphomutase 1) (Phosphoglucomutase-2)	1485374410.09	1526088193.7	1548694421.95	1340873108.97	2234919881.65	2580289985.18
A0A0M3HEQ0	Thioredoxin-disulfide reductase (EC 1.8.1.9)	815272187.48	900030092.36	912455031.84	1127341239.93	1111889104.56	1024079373.24
Q9ER39	Torsin-1A (Dystonia 1 protein) (Torsin ATPase 1) (EC 3.6.4.-) (Torsin family 1 member A)	168455553.71	158249153.59	181860452.58	256501095.12	223281449.55	227239279.7
Q497V5	S1 RNA-binding domain-containing protein 1	14182301.88	7410673.03	15337987.8	24077654.86	19215160.35	21844941.86
P97857	A disintegrin and metalloproteinase with thrombospondin motifs 1 (ADAM-TS 1) (ADAM-TS1) (ADAMTS-1) (EC 3.4.24.-)	32856309.48	30930027.45	31828600.24	47640845.19	34933234.46	58728558.69
H7BX99	Prothrombin (EC 3.4.21.5) (Coagulation factor II)	290339700.29	321198337.27	351456139.45	417714938.82	358861008.32	359882868.7
Q9WUH1	Transmembrane protein 115 (Protein PL6 homolog)	73625418.72	89828808.92	84516114.41	109368192.73	85724260.94	89234051.04
Q8BQU3	Succinate dehydrogenase assembly factor 3, mitochondrial (SDH assembly factor 3) (SDHAF3)	25294120.36	22877129.04	29722189.64	3509493.62	24206010.16	76604246.42
P58710	L-gulonolactone oxidase (LGO) (EC 1.1.3.8) (L-gulono-gamma-lactone oxidase) (GLO)	150076938.31	158531816.15	132671432.51	198878777.56	231114467.09	209056036.99
Q91WX5	Bak1 protein (Bcl-2 homologous antagonist/killer) (N-BAK1)	56002625.03	51527697.15	56606748.46	80846938.24	76804666.81	81369911.85
Q9D7N9	Adipocyte plasma membrane-associated protein (Protein DD16)	695983594.81	728083525.54	723616010.0	998633377.34	924278235.5	944154909.43
Q9WV85	Nucleoside diphosphate kinase 3 (NDK 3) (NDP kinase 3) (EC 2.7.4.6) (DR-nm23) (Nucleoside diphosphate kinase C) (NDPKC) (nm23-M3)	302813129.48	288709775.63	329791630.85	457280527.32	445091899.53	357437415.04
Q6P5B0	RRP12-like protein	886989082.24	1070740217.44	887927596.58	1105344567.06	1221025894.96	1218808833.17
A8Y5H7	SEC14-like protein 1	120057264.77	137798873.32	139693184.76	153220178.23	163026489.66	151858180.22
Q9DCT5	Stromal cell-derived factor 2 (SDF-2)	38864622.63	47401317.19	46011612.14	48473601.13	52989119.94	46530864.34
P28659	CUGBP Elav-like family member 1 (CELF-1) (50 kDa nuclear polyadenylated RNA-binding protein) (Brain protein F41) (Bruno-like protein 2) (CUG triplet repeat RNA-binding protein 1) (CUG-BP1) (CUG-BP- and ETR-3-like factor 1) (Deadenylation factor CUG-BP) (Deadenylation factor EDEN-BP) (Embryo deadenylation element-binding protein homolog) (EDEN-BP homolog) (RNA-binding protein BRUNOL-2)	191366950.44	208796918.19	218487354.93	274709329.54	210955487.19	274523096.5
E9Q5K4	Cytochrome P450 2C44 (EC 1.14.14.-) (Arachidonic acid epoxygenase)	554627730.57	855502989.89	878127033.71	576285991.06	558259354.31	596236045.85
Q8C407	Protein YIPF4 (YIP1 family member 4)	104553478.36	134566202.1	105296232.86	167708375.37	124178629.03	116460514.12
Q8VI94	2'-5'-oligoadenylate synthase-like protein 1 (2',5'-oligoadenylate synthetase-like 9)	123778649.46	123398354.15	140151057.34	194443039.53	151397614.5	156712922.78
Q8BKE6	Cytochrome P450 20A1 (EC 1.14.-.-)	576570428.11	662947058.18	699508492.14	903532646.77	692617796.32	616010744.82
Q8BGX2	Mitochondrial import inner membrane translocase subunit Tim29 (TIM29)	380112963.02	441373166.8	479654068.38	517926022.99	463169468.36	454852923.06
Q8BGL3	Sulfotransferase 2A8 (SULT2A8) (Glycochenodeoxycholate sulfotransferase 2A8) (EC 2.8.2.34) (Liver sulfotransferase-like protein) (L-STL)	242117519.99	245960920.07	237641901.58	353618761.08	320174118.93	338158791.13
Q8R1I1	Cytochrome b-c1 complex subunit 9 (Complex III subunit 9) (Complex III subunit X) (Cytochrome c1 non-heme 7 kDa protein) (Ubiquinol-cytochrome c reductase complex 7.2 kDa protein)	1765806091.99	1955472030.65	2063486699.42	2305474482.73	2200680214.64	2406401697.1
Q91ZD1	Protein odd-skipped-related 2	291972788.69	298963216.07	371073113.05	370192426.19	361740593.76	404597537.58
Q9QZM2	DNA polymerase subunit gamma-2, mitochondrial (DNA polymerase gamma accessory 55 kDa subunit) (p55) (Mitochondrial DNA polymerase accessory subunit) (MtPolB) (PolG-beta)	15104504.85	11737359.54	11622363.45	23309351.58	23510522.95	22622156.41
P61021	Ras-related protein Rab-5B (EC 3.6.5.2)	2738226378.65	2825134101.06	3473615555.76	3833955143.98	3175554314.94	3629211237.38
Q9QUK3	Protein CLN8	34681724.76	27470277.79	54260909.21	50041641.31	39810778.16	43147466.28
Q6AW69	Cingulin-like protein 1 (Junction-associated coiled-coil protein)	344063100.5	378442101.16	374440024.12	494460312.87	454315876.87	423348249.04
O55137	Acyl-coenzyme A thioesterase 1 (Acyl-CoA thioesterase 1) (EC 3.1.2.-) (CTE-I) (Inducible cytosolic acyl-coenzyme A thioester hydrolase) (Long chain acyl-CoA thioester hydrolase) (Long chain acyl-CoA hydrolase) (Palmitoyl-coenzyme A thioesterase) (EC 3.1.2.2)	4422816.75	5953360.19	9752946.1	4704085.83	2804359.89	4446512.35
J3QNE8	Putative sodium-coupled neutral amino acid transporter 10	36962465.92	46859733.72	99451014.82	19426037.99	24552122.55	41544120.51
A0A494B923	3'-phosphoadenosine-5'-phosphosulfate synthase (EC 2.7.1.25) (EC 2.7.7.4) (APS kinase) (ATP-sulfurylase) (Adenosine-5'-phosphosulfate 3'-phosphotransferase) (Adenylyl-sulfate kinase) (Adenylylsulfate 3'-phosphotransferase) (Sulfate adenylyltransferase)	58712026.79	47190259.78	70790007.75	74402924.3	87386915.89	81907933.44
Q3UJB0	Splicing factor 3b, subunit 2	713083406.95	748362522.04	775417333.25	1017045542.06	938296597.82	918820958.01
Q3UKJ7	WD40 repeat-containing protein SMU1 (Smu-1 suppressor of mec-8 and unc-52 protein homolog) [Cleaved into: WD40 repeat-containing protein SMU1, N-terminally processed]	1080189804.23	1030874145.6	1315682088.22	1527007471.77	1367907499.86	1420222007.76
Q62087	Serum paraoxonase/lactonase 3 (EC 3.1.1.2) (EC 3.1.1.81) (EC 3.1.8.1)	903198685.52	875480388.31	954255797.77	1283650646.76	1169191408.41	1278217758.16
P35290	Ras-related protein Rab-24 (Rab-16)	46876948.92	52381201.81	51169364.76	66678399.69	51862606.66	66723633.26
P25976	Nucleolar transcription factor 1 (Upstream-binding factor 1) (UBF-1)	632433254.41	589182561.56	585855424.28	898832628.89	803312085.74	1005057664.59
Q78XF5	Oligosaccharyltransferase complex subunit OSTC	221727350.39	260949512.13	220204351.92	323070471.98	295105591.43	265090965.08
P32883	GTPase KRas (EC 3.6.5.2) (K-Ras 2) (Ki-Ras) (c-K-ras) (c-Ki-ras) [Cleaved into: GTPase KRas, N-terminally processed]	17309282.75	16599165.23	21392059.47	28639463.93	30108350.74	29945681.09
Q8R0F9	SEC14-like protein 4	213877175.58	232932941.52	284320354.1	346491180.42	216521089.66	239598362.04
Q76KJ5	DNA-directed RNA polymerase I subunit RPA34 (A34.5) (DNA-directed RNA polymerase I subunit G) (RNA polymerase I-associated factor PAF49)	56700541.92	63045754.42	67317852.38	86873566.45	71128977.19	60885699.44
O54941	SWI/SNF-related matrix-associated actin-dependent regulator of chromatin subfamily E member 1 (BRG1-associated factor 57) (BAF57)	74112133.45	77609325.82	62253723.92	107572493.72	100082666.88	107046024.17
P52793	Ephrin-A1 (EPH-related receptor tyrosine kinase ligand 1) (LERK-1) (Immediate early response protein B61) [Cleaved into: Ephrin-A1, secreted form]	3244316.38	5551461.15	4227978.44	4453616.69	2656594.17	3206502.18
Q8VHR5	Transcriptional repressor p66-beta (GATA zinc finger domain-containing protein 2B) (p66/p68)	34751403.69	67860623.65	43993274.06	27574125.66	28093240.73	47857927.79
Q8K215	LYR motif-containing protein 4	229462261.62	249782198.38	232211061.45	287772450.93	303636772.07	334835528.72
Q8BTX9	Inactive hydroxysteroid dehydrogenase-like protein 1	36258120.49	42449020.74	44762496.56	31984615.19	60444742.14	43173331.94
A0A0R4IZY2	Cytochrome P450 (EC 1.14.14.-)	2006906717.34	2023208507.24	2182168489.74	2812044312.35	2530670088.06	2766478064.32
Q5SWD9	Pre-rRNA-processing protein TSR1 homolog	65624329.77	58687027.87	64951049.75	96374829.42	88031093.91	93664937.76
P61358	60S ribosomal protein L27	2315622424.18	2553277279.79	2814000727.52	2915963854.33	2767060885.84	3175706867.2
A0A1L1SSC7	Tetratricopeptide repeat domain 13	20428526.55	17079394.48	18978313.91	37147832.91	28729163.04	23001917.06
E9Q4S7	Protein-tyrosine-phosphatase (EC 3.1.3.48)	70040437.22	98349235.87	94167123.41	99303995.08	48953619.3	91263667.9
Q8CGY8	UDP-N-acetylglucosamine--peptide N-acetylglucosaminyltransferase 110 kDa subunit (EC 2.4.1.255) (O-GlcNAc transferase subunit p110) (O-linked N-acetylglucosamine transferase 110 kDa subunit) (OGT)	129653501.47	116277085.38	141694586.6	180790113.04	176373809.57	178682442.5
P11609	Antigen-presenting glycoprotein CD1d1 (CD antigen CD1d.1)	277511163.38	246832157.13	242977476.76	424273860.44	386487234.52	394877658.0
Q9CZW4	Fatty acid CoA ligase Acsl3 (Arachidonate--CoA ligase) (EC 6.2.1.15) (Long-chain acyl-CoA synthetase 3) (LACS 3) (Long-chain-fatty-acid--CoA ligase 3) (EC 6.2.1.3) (Medium-chain acyl-CoA ligase Acsl3) (EC 6.2.1.2)	47992641.76	48992239.37	58897194.25	63248887.41	57339556.74	65917907.93
P03930	ATP synthase protein 8 (A6L) (F-ATPase subunit 8)	690740500.53	630930542.48	729635903.55	941945634.07	924669886.93	998198963.91
Q99PS0	Keratin, type I cytoskeletal 23 (Cytokeratin-23) (CK-23) (Keratin-23) (K23)	4689705.6	4416819.03	6730240.45	5845217.08	5889119.25	5907575.02
Q921S7	39S ribosomal protein L37, mitochondrial (L37mt) (MRP-L37)	738463036.86	852755734.59	831545848.37	948402985.09	940800207.49	953051802.11
Q9D7J9	Enoyl-CoA hydratase domain-containing protein 3, mitochondrial	1666316785.38	1863492511.35	1796869512.74	2385849422.14	2049567713.04	2109622078.76
Q6NS46	Protein RRP5 homolog (Apoptosis-linked gene 4 protein) (Programmed cell death protein 11)	228322642.0	245918057.3	262993029.89	346056905.19	274892419.93	268558114.53
P53569	CCAAT/enhancer-binding protein zeta (CCAAT-box-binding transcription factor) (CBF) (CCAAT-binding factor)	87266409.71	86401785.86	93839829.63	90918113.54	134051538.35	127340193.38
Q60953	Protein PML	26793191.7	33434612.37	30710611.57	44893915.78	23718335.2	31487562.37
Q8BL86	Acyl-coenzyme A thioesterase MBLAC2 (Acyl-CoA thioesterase MBLAC2) (EC 3.1.2.2) (Beta-lactamase MBLAC2) (EC 3.5.2.6) (Metallo-beta-lactamase domain-containing protein 2) (Palmitoyl-coenzyme A thioesterase MBLAC2)	10605924.79	13187204.89	12031551.77	9591960.03	18345603.11	11651940.69
P50295	Arylamine N-acetyltransferase 2 (EC 2.3.1.5) (Arylamide acetylase 2) (N-acetyltransferase type 2) (NAT-2)	12139834.28	11872621.03	19707941.64	13669209.09	17886520.98	11282195.0
O70579	Peroxisomal membrane protein PMP34 (34 kDa peroxisomal membrane protein) (Solute carrier family 25 member 17)	139901897.67	123850340.3	132266144.38	194178335.74	204884209.39	196526349.95
Q6AXB7	Synaptic functional regulator FMR1	21545843.89	41956949.6	41866998.67	29776976.52	9016204.22	11078474.1
B7ZNY3	Pard3 protein (Partitioning defective 3 homolog)	16819317.69	19312447.9	15927915.83	10897445.7	27844922.82	28442442.5
P23249	Putative helicase MOV-10 (EC 3.6.4.13) (Moloney leukemia virus 10 protein)	1162103155.58	1222868904.38	1381748701.9	1528599672.8	1404314294.37	1557972279.09
Q5YD48	APOBEC1 complementation factor (APOBEC1-stimulating protein)	38442222.92	54699430.27	63949304.82	42213778.03	39479600.93	36100259.25
Q921F4	Heterogeneous nuclear ribonucleoprotein L-like	180734802.72	200227460.89	204533931.72	264386852.88	204090736.58	229146199.61
E9PUD0	Zinc finger Ran-binding domain-containing protein 2	42167663.64	43502933.73	43771918.31	59745367.76	43287209.51	66452005.4
Q9CYW4	Haloacid dehalogenase-like hydrolase domain-containing protein 3	500350756.64	565978080.56	517280158.78	630068809.5	657164413.45	675963751.63
Q62348	Translin (EC 3.1.-.-) (Component 3 of promoter of RISC) (C3PO) (Testis/brain RNA-binding protein) (TB-RBP)	11856853.89	9923535.22	9131534.48	16949446.4	16735646.09	19080646.93
Q810J8	Zinc finger FYVE domain-containing protein 1	10238701.08	10674960.54	2642986.53	30106770.86	6376085.52	12206387.14
E9Q411	Neuroblastoma-amplified sequence	184560590.75	221300373.42	198809732.22	261701167.73	215129495.07	227541108.42
P15208	Insulin receptor (IR) (EC 2.7.10.1) (CD antigen CD220) [Cleaved into: Insulin receptor subunit alpha; Insulin receptor subunit beta]	92929258.63	93129034.88	101213272.3	116172074.18	127173234.41	127253234.1
A3KG36	Glucose-6-phosphate 1-dehydrogenase (EC 1.1.1.49) (Fragment)	9186536.92	8293894.01	8767124.29	16526027.9	13604855.19	8568853.15
E9QPX1	Collagen alpha-1(XVIII) chain	40889176.2	44985697.27	44129241.55	54917493.91	49391180.52	55165648.47
Q9WUM3	Coronin-1B (Coronin-2)	232324138.45	302607872.27	285771469.64	273583440.35	285255013.3	269017972.06
Q9R0X4	Acyl-coenzyme A thioesterase 9, mitochondrial (Acyl-CoA thioesterase 9) (EC 3.1.2.-) (Acyl coenzyme A thioester hydrolase 2) (MTE-2) (Acyl-CoA thioester hydrolase 9) (Mitochondrial 48 kDa acyl-CoA thioester hydrolase 1) (Mt-ACT48.1) (Protein U8) (p48)	1021412641.96	1122624017.57	1121423304.27	1359928859.92	1254381750.6	1348523300.2
P61226	Ras-related protein Rap-2b (EC 3.6.5.2)	89229088.3	56832734.89	109165562.22	122435093.64	130138462.78	122068116.91
G8JL40	Lysine-specific histone demethylase 1A (Fragment)	15386065.1	16922936.61	21948685.17	13026751.87	16388011.57	25370997.41
O55234	Proteasome subunit beta type-5 (EC 3.4.25.1) (Macropain epsilon chain) (Multicatalytic endopeptidase complex epsilon chain) (Proteasome chain 6) (Proteasome epsilon chain) (Proteasome subunit X)	1488159902.13	1726035917.66	1513736496.89	2019557543.04	1838627934.12	1933393908.87
Q9D0D3	Poly(A) RNA polymerase, mitochondrial (PAP) (EC 2.7.7.19) (PAP-associated domain-containing protein 1) (Polynucleotide adenylyltransferase)	146144066.96	203324303.16	213986514.45	100905696.62	206319443.82	166411693.61
Q91VE6	MKI67 FHA domain-interacting nucleolar phosphoprotein (Nucleolar protein interacting with the FHA domain of pKI-67) (mNIFK)	480062884.35	501297537.33	613142502.23	694360095.91	539779251.75	567335448.47
D3YYS6	Monoglyceride lipase	13088859.86	12572003.2	9662160.87	14780456.02	18223889.51	23699709.75
Q8CI94	Glycogen phosphorylase, brain form (EC 2.4.1.1)	117813398.3	143460195.5	136242576.73	122937396.62	154900954.89	157044624.28
Q99LY9	NADH dehydrogenase [ubiquinone] iron-sulfur protein 5 (Complex I-15 kDa) (CI-15 kDa) (NADH-ubiquinone oxidoreductase 15 kDa subunit)	952445733.54	765497805.67	875315743.71	1483979862.44	1350109588.2	1273075621.42
A0A0A6YY75	Complement component receptor 1-like protein	114617028.92	130478481.83	135082519.39	128316594.33	148859219.72	152013876.69
E9Q481	Serine/threonine-protein phosphatase 4 regulatory subunit 3A	37895660.23	37166827.23	50151002.83	43936919.4	42998334.17	55523762.31
A2ADA5	tRNA pseudouridine synthase-like 1 (EC 5.4.99.-) (tRNA pseudouridylate synthase-like 1) (tRNA-uridine isomerase-like 1)	111599398.34	126031682.38	108560245.56	150469996.49	147074702.55	143024786.88
O55242	Sigma non-opioid intracellular receptor 1 (Sigma 1-type opioid receptor) (Sigma1-receptor) (Sigma1R)	136455735.8	157572522.5	138065050.75	176137836.49	159342274.52	194953873.59
Q64459	Cytochrome P450 3A11 (EC 1.14.14.1) (CYPIIIA11) (Cytochrome P-450IIIAM1) (Cytochrome P-450UT)	466577315.06	567348269.5	483427078.65	563245254.21	562387923.05	649258200.46
B1ARD1	Phosphatidylethanolamine N-methyltransferase (Fragment)	5711386.26	4114855.39	6526906.65	7858351.66	7417389.08	8563668.09
Q61586	Glycerol-3-phosphate acyltransferase 1, mitochondrial (GPAT-1) (EC 2.3.1.15) (P90)	186025934.31	206027886.07	199946691.8	224669847.59	228285592.42	266617916.35
Q8JZS0	Protein lin-7 homolog A (Lin-7A) (mLin-7) (Mammalian lin-seven protein 1) (MALS-1) (Vertebrate lin-7 homolog 1) (Veli-1)	78975005.16	107013046.74	76374410.97	112675751.47	93428785.44	88968512.46
D4AFX7	DnaJ heat shock protein family (Hsp40) member C13 (Receptor mediated endocytosis-8)	75018448.93	79547258.42	101275047.26	95358817.95	91586056.53	87086306.16
Q2TBE6	Phosphatidylinositol 4-kinase type 2-alpha (EC 2.7.1.67) (Phosphatidylinositol 4-kinase type II-alpha)	727687883.67	805236171.82	867184975.85	1029909047.55	841111732.55	862708606.81
Q9JIK9	28S ribosomal protein S34, mitochondrial (MRP-S34) (S34mt) (T-complex expressed gene 2 protein)	476063543.1	455960703.37	444792942.69	657870132.35	622466055.61	690040492.85
Q8R5A3	Amyloid beta A4 precursor protein-binding family B member 1-interacting protein (APBB1-interacting protein 1) (Proline-rich EVH1 ligand 1) (PREL-1) (Proline-rich protein 48)	7034781.13	8494917.7	6924157.38	7777368.48	12791233.42	14194854.83
Q9Z0M5	Lysosomal acid lipase/cholesteryl ester hydrolase (Acid cholesteryl ester hydrolase) (LAL) (EC 3.1.1.13) (Cholesteryl esterase) (Lipase A) (Sterol esterase)	258252694.39	255180220.93	295442679.11	341941326.71	337912835.84	329776032.33
G3X9B1	HEAT repeat-containing protein 1	355583731.44	400485522.72	332834674.74	444262540.82	428911705.55	539235442.18
Q923B6	Metalloreductase STEAP4 (EC 1.16.1.9) (Dudulin-4) (Six-transmembrane epithelial antigen of prostate 4) (Tumor necrosis factor-alpha-induced adipose-related protein)	25528829.24	29559342.9	29203939.34	29946381.62	27887658.51	37738800.8
Q9DB96	Neuroguidin (EIF4E-binding protein)	61883096.78	67848713.57	56139905.79	85252487.26	81787199.64	81858345.3
Q3UPH1	Protein PRRC1 (Proline-rich and coiled-coil-containing protein 1)	125271107.53	136303177.21	127432920.09	184788903.83	144361033.4	162970076.43
D3YWK1	WD repeat domain phosphoinositide-interacting protein 2	83568065.15	114720702.63	96171934.66	85214483.42	108645817.42	100617924.19
Q6XVG2	Cytochrome P450 2C54 (EC 1.14.14.1) (CYPIIC54)	337274522.25	358085760.02	332249629.35	433232893.89	469531296.99	438567231.29
A0A0R4J0I1	Serine protease inhibitor A3K	117370663.36	147554267.97	154765948.84	145697661.83	127443307.02	134923527.25
Q8VCM4	Lipoyltransferase 1, mitochondrial (EC 2.3.1.-) (Lipoate biosynthesis protein) (Lipoate-protein ligase) (Lipoyl ligase)	109505926.31	120372481.05	134465325.27	151257300.09	117151313.52	137950644.22
Q91X77	Cytochrome P450 2C50 (EC 1.14.14.1) (CYPIIC50)	92859695.73	94894687.84	87221137.52	157760235.24	107173891.36	111737872.51
P08556	GTPase NRas (EC 3.6.5.2) (Transforming protein N-Ras)	21871950.36	21275284.69	26695336.11	25994139.68	28560805.85	29207279.15
Q8K268	ATP-binding cassette sub-family F member 3	5921388.71	7267547.23	5812781.03	8843019.16	7559362.72	6187649.6
Q7TMF3	NADH dehydrogenase [ubiquinone] 1 alpha subcomplex subunit 12 (Complex I-B17.2) (CI-B17.2) (CIB17.2) (NADH-ubiquinone oxidoreductase subunit B17.2)	1455811160.85	1601109631.01	1601205967.37	1803824655.32	1831937683.58	1925438936.51
Q8BMS4	Ubiquinone biosynthesis O-methyltransferase, mitochondrial (3-demethylubiquinol 3-O-methyltransferase) (EC 2.1.1.64) (Polyprenyldihydroxybenzoate methyltransferase) (EC 2.1.1.114)	290303908.6	332934491.36	336307809.3	431257847.12	317567434.16	332164594.34
Q6ZWV3	60S ribosomal protein L10 (Protein QM homolog) (Ribosomal protein L10)	1843274021.76	1728216502.18	1972754674.96	2452069569.27	2359006899.98	2559241359.64
A0A087WQK5	alpha-1,2-Mannosidase (EC 3.2.1.-)	4359267.44	4001467.52	5396677.0	6945780.54	5200918.19	4688348.47
P63087	Serine/threonine-protein phosphatase PP1-gamma catalytic subunit (PP-1G) (EC 3.1.3.16) (Protein phosphatase 1C catalytic subunit)	622240473.29	544346386.03	758763693.74	922577236.89	769376575.48	746385826.09
P62331	ADP-ribosylation factor 6	173105314.9	164311009.69	187452637.52	220862494.56	226440401.66	240598805.05
Q3UQ84	Threonine--tRNA ligase, mitochondrial (EC 6.1.1.3) (Threonyl-tRNA synthetase) (ThrRS) (Threonyl-tRNA synthetase-like 1)	291129846.19	314672743.93	315650999.61	372990009.55	396483361.39	350063018.12
D3YUX6	UDP-glucuronosyltransferase (EC 2.4.1.17)	389382085.8	411096533.71	382734761.66	666462818.76	427800555.28	451463376.07
Q8BHF7	CDP-diacylglycerol--glycerol-3-phosphate 3-phosphatidyltransferase, mitochondrial (EC 2.7.8.5) (Phosphatidylglycerophosphate synthase 1) (PGP synthase 1) (Silencer-associated factor)	35811540.61	41655813.71	44621302.73	48772797.97	42887466.39	37823352.78
Q9EPE9	Endoplasmic reticulum transmembrane helix translocase (EC 7.4.2.-) (Endoplasmic reticulum P5A-ATPase)	959947188.53	1003571764.09	1030653347.98	1310689841.52	1230907757.62	1191042510.55
Q91VB8	Alpha globin 1 (Alpha globin 2) (Alpha-globin) (Globin c1) (Hemoglobin alpha, adult chain 1) (Hemoglobin alpha, adult chain 2)	374056114.49	396795624.63	388637810.62	472279730.47	500469632.32	487947084.22
Q5SYD0	Unconventional myosin-Id	310194208.74	310768803.26	283182158.45	385205186.07	454988367.69	424700504.3
E9Q166	ATPase family, AAA domain-containing 2B	117856730.39	156341474.49	150040334.76	171740060.85	111691816.38	121359595.4
Q3V3R4	Integrin alpha-1 (CD49 antigen-like family member A) (Laminin and collagen receptor) (VLA-1) (CD antigen CD49a)	162024514.38	188588523.63	127886154.15	247651945.41	189374223.82	218023238.84
V9GX76	Unconventional myosin-6 (Unconventional myosin-VI)	439542192.52	500922246.53	504900991.29	582383368.46	513095557.75	542100304.03
Q9CYV5	Transmembrane protein 135 (Peroxisomal membrane protein 52) (PMP52)	300401086.8	299091722.89	311890880.96	443330819.51	359314466.35	388858747.0
Q91WK1	SPRY domain-containing protein 4	284460867.31	275797104.21	262452623.98	361767268.93	407048381.45	396314624.97
Q8R3C6	Probable RNA-binding protein 19 (RNA-binding motif protein 19)	67060054.69	73926497.9	73146177.88	88348926.99	82593466.49	84668037.38
E9QLB2	Lysophospholipase-like protein 1	272549857.32	277007562.22	240061671.45	392919769.43	352306477.49	369196278.99
P61166	Transmembrane protein 258 (Dolichyl-diphosphooligosaccharide--protein glycosyltransferase subunit TMEM258) (Oligosaccharyl transferase subunit TMEM258)	254463130.07	248561540.33	253331842.89	346986367.93	320751364.87	354216487.74
Q8VCU2	Glycosyl-phosphatidylinositol-specific phospholipase D (EC 3.1.4.50) (Phosphatidylinositol-glycan-specific phospholipase D)	15358857.49	15679700.45	17884237.18	19466262.84	22630878.77	16455063.0
Q00422	GA-binding protein alpha chain (GABP subunit alpha)	4076129.22	3621986.28	5973293.9	6029329.28	4659274.55	4226142.12
A0A087WNV1	Arf-GAP domain and FG repeat-containing protein 1	122715626.7	190215921.78	152445326.92	109904214.47	165841979.17	120504008.39
Q9Z2V4	Phosphoenolpyruvate carboxykinase, cytosolic [GTP] (PEPCK-C) (EC 4.1.1.32) (Serine-protein kinase PCK1) (EC 2.7.11.-)	148086653.69	167915323.44	204936359.89	177223953.96	169388721.45	170807886.09
Q9CQE3	28S ribosomal protein S17, mitochondrial (MRP-S17) (S17mt)	166270555.77	162209459.73	171345849.72	264670517.14	190315317.29	206183452.29
P60762	Mortality factor 4-like protein 1 (MORF-related gene 15 protein) (Testis-expressed gene 189 protein) (Transcription factor-like protein MRG15)	4509874.93	6343662.48	6201942.21	3970277.9	6517666.28	4091575.4
Q8K3G5	Inactive serine/threonine-protein kinase VRK3 (Serine/threonine-protein pseudokinase VRK3) (Vaccinia-related kinase 3)	22249616.36	25446288.02	22731983.5	31123966.71	26026392.48	27830079.32
E9PU96	Nucleolar pre-ribosomal-associated protein 1	29673695.99	44289114.5	48502524.96	21895170.81	48576862.31	15508965.42
Q9CW03	Structural maintenance of chromosomes protein 3 (SMC protein 3) (SMC-3) (Basement membrane-associated chondroitin proteoglycan) (Bamacan) (Chondroitin sulfate proteoglycan 6) (Chromosome segregation protein SmcD) (Mad member-interacting protein 1)	123280254.04	164490320.1	121930124.32	185009802.18	146441073.12	120482561.34
E9QAT4	Protein transport protein Sec16A (SEC16 homolog A) (p250)	117785107.69	107420689.59	197602272.01	138759157.61	141209104.6	122349405.34
P56392	Cytochrome c oxidase subunit 7A1, mitochondrial (Cytochrome c oxidase subunit VIIa-heart) (Cytochrome c oxidase subunit VIIa-H) (Cytochrome c oxidase subunit VIIa-muscle) (Cytochrome c oxidase subunit VIIa-M)	13253945.05	16847840.53	12512779.29	18600001.07	17090492.45	14222145.86
Q9EQQ2	Protein YIPF5 (YIP1 family member 5) (YPT-interacting protein 1 A)	51164813.27	51373373.75	45359680.42	53517165.34	79890055.42	74727381.38
Q9DCF9	Translocon-associated protein subunit gamma (TRAP-gamma) (Signal sequence receptor subunit gamma) (SSR-gamma)	342481812.88	334560842.15	524056117.16	410566445.18	393292617.53	391805095.21
Q9D0M0	Exosome complex exonuclease RRP42 (Exosome component 7) (Ribosomal RNA-processing protein 42)	64894045.75	61932521.89	37052739.08	108992147.14	90198990.0	87300654.03
A0A0R4J0P6	Poly(A)-specific ribonuclease PARN (EC 3.1.13.4) (Polyadenylate-specific ribonuclease)	48106293.27	64439973.07	34924086.95	54200937.55	69517975.51	63709636.71
Q8K4B0	Metastasis-associated protein MTA1	73401187.7	80284954.34	88761984.73	93720315.72	79463353.46	96861245.63
Q9Z127	Large neutral amino acids transporter small subunit 1 (4F2 light chain) (4F2 LC) (4F2LC) (L-type amino acid transporter 1) (LAT1) (Solute carrier family 7 member 5)	41750938.58	41889118.78	41031176.04	53714276.97	52832011.94	59470282.73
Q99KK9	Histidine--tRNA ligase, mitochondrial (EC 6.1.1.21) (Histidine--tRNA ligase-like) (Histidyl-tRNA synthetase) (HisRS)	918974032.73	1180220148.21	1004682330.31	1079918187.78	1071583680.7	1160253264.5
Q9QYR9	Acyl-coenzyme A thioesterase 2, mitochondrial (Acyl-CoA thioesterase 2) (EC 3.1.2.2) (Acyl coenzyme A thioester hydrolase) (MTE-I) (Very-long-chain acyl-CoA thioesterase)	454651950.8	447534766.71	466466115.03	604043632.82	605685170.88	587197862.38
Q80YA3	Phospholipase DDHD1 (EC 3.1.1.-) (DDHD domain-containing protein 1) (Phosphatidic acid-preferring phospholipase A1 homolog) (PA-PLA1)	32734426.58	29968116.69	45593549.72	41857834.59	37091034.71	41295995.76
Q6PCP5	Mitochondrial fission factor	26100341.74	29937674.58	26186395.42	8797392.87	54170158.8	36283637.44
Q8K2M0	39S ribosomal protein L38, mitochondrial (L38mt) (MRP-L38)	330851663.49	308312419.45	329335769.99	474647386.38	439867333.16	418942351.05
Q9D7S7	60S ribosomal protein L22-like 1	15512121.37	12880978.29	11472369.01	23878866.04	21031120.54	22755192.57
Q9QY73	Transmembrane protein 59 (Thymic dendritic cell-derived factor 1)	39627137.75	40967970.23	44349408.04	40604112.15	63985456.37	45995024.39
Q3V009	Transmembrane emp24 domain-containing protein 1 (Interleukin-1 receptor-like 1 ligand) (Putative T1/ST2 receptor-binding protein) (p24 family protein gamma-1) (p24gamma1)	11039816.69	14420732.97	10584068.59	18382257.27	9750878.72	12739414.4
Q6PE70	Integrin beta	29002270.83	29884392.9	36615953.72	30088019.24	39186008.6	37109079.51
P36916	Guanine nucleotide-binding protein-like 1 (GTP-binding protein MMR1)	8318966.82	7119072.09	6955552.68	16422759.38	10306649.2	8583117.17
Q9CPS7	RNA-binding protein PNO1	35769785.17	38355605.55	40495467.91	40289365.02	42475977.84	51408531.93
Q69Z38	Inactive tyrosine-protein kinase PEAK1 (Pseudopodium-enriched atypical kinase 1) (Sugen kinase 269) (Tyrosine-protein kinase SgK269)	72505216.69	72576926.73	82120937.62	82456627.86	91777953.99	102505566.52
Q9JHP7	Protein O-glucosyltransferase 2 (EC 2.4.1.-) (Endoplasmic reticulum resident protein 58) (ER protein 58) (ERp58) (KDEL motif-containing protein 1) (Protein O-xylosyltransferase POGLUT2) (EC 2.4.2.-)	57557912.93	109066342.03	54911350.06	72556180.56	72506841.77	35448497.13
Q9D4G5	Processing of precursor 1, ribonuclease P/MRP family, (S. cerevisiae)	49394458.29	65532954.88	57934964.1	54217320.41	51953067.95	65210535.12
A2A9P6	Cyclin-dependent kinase 11B	123480558.6	133371086.22	130322532.43	156292433.73	155209675.05	159453884.54
Q8CDG3	Deubiquitinating protein VCPIP1 (EC 3.4.19.12) (Valosin-containing protein p97/p47 complex-interacting protein 1) (Valosin-containing protein p97/p47 complex-interacting protein p135) (VCP/p47 complex-interacting 135-kDa protein)	14259731.0	19051644.98	12893175.99	18067769.12	18157348.92	16715655.53
Q9Z256	P2X purinoceptor	41956825.33	34032743.6	22082301.41	67461720.42	65316340.01	58872400.99
Q80Y44	Probable ATP-dependent RNA helicase DDX10 (EC 3.6.4.13) (DEAD box protein 10)	70360510.45	65531632.68	80493673.19	76583292.21	106246777.71	89291919.5
Q9D020	Cytosolic 5'-nucleotidase 3A (EC 3.1.3.5) (7-methylguanosine phosphate-specific 5'-nucleotidase) (7-methylguanosine nucleotidase) (EC 3.1.3.91) (Cytosolic 5'-nucleotidase 3) (Cytosolic 5'-nucleotidase III) (cN-III) (Lupin) (Pyrimidine 5'-nucleotidase 1) (P5'N-1) (P5N-1) (PN-I)	364778228.0	382950752.44	374583839.26	470204578.23	470027749.41	470936567.74
Q9D8U8	Sorting nexin-5	65630368.09	77449971.75	55210009.84	77289947.0	97644709.85	82094372.36
Q5U458	DnaJ homolog subfamily C member 11	1307002052.97	1358437279.7	1300672849.14	1576516497.09	1846508153.15	1681829826.9
Q8R368	Dynein axonemal assembly factor 4 (Dyslexia susceptibility 1 candidate gene 1 protein homolog)	78659241.68	92203825.62	83685628.33	96181475.34	96339111.93	99747711.32
Q9EP89	Serine beta-lactamase-like protein LACTB, mitochondrial (EC 3.4.-.-)	1551350897.01	1476956858.98	1640006597.14	2021397664.39	2014715446.8	2057451982.04
Q9CZX9	ER membrane protein complex subunit 4 (Transmembrane protein 85)	121313249.0	139050153.1	129553301.93	156448220.81	111637493.16	184705698.52
A8DIL0	Galectin	679589478.92	841562358.11	1043558688.52	796685446.67	651144790.49	728417011.52
Q63850	Nuclear pore glycoprotein p62 (62 kDa nucleoporin) (Nucleoporin Nup62)	29212462.41	35643914.16	27294656.72	37305944.81	34780965.58	38467951.89
Q8C2Q7	Heterogeneous nuclear ribonucleoprotein H	169329743.14	150050767.37	200534152.73	251805618.42	195402349.92	207728769.48
Q6ZWZ4	60S ribosomal protein L36	718571568.33	654706343.22	649289715.03	1005206434.6	899730880.13	1044929377.0
Q91XL3	UDP-glucuronic acid decarboxylase 1 (EC 4.1.1.35) (UDP-glucuronate decarboxylase 1) (UGD) (UXS-1)	72683544.62	92175366.64	89839362.1	83480808.45	70399236.29	96922519.39
Q3URQ0	Testis-expressed protein 10	441415067.71	462965308.88	380732439.14	562832193.51	557776366.19	647920261.42
Q91X34	Bile acid-CoA:amino acid N-acyltransferase (BACAT) (BAT) (EC 2.3.1.65) (Bile acid-CoA thioesterase) (Choloyl-CoA hydrolase) (EC 3.1.2.27) (Glycine N-choloyltransferase) (Long-chain fatty-acyl-CoA hydrolase) (EC 3.1.2.2)	2391936783.72	2263343976.86	2385294592.89	3151577863.16	3091084514.46	3270704822.07
E9Q919	Dynactin subunit 3	18287170.12	16555328.86	15526062.14	27002002.24	22609816.36	26415309.37
Q61136	Serine/threonine-protein kinase PRP4 homolog (EC 2.7.11.1) (PRP4 pre-mRNA-processing factor 4 homolog) (Pre-mRNA protein kinase)	86223817.24	149250469.87	64963071.19	108926191.95	106826143.4	82592213.26
Q91YJ5	Translation initiation factor IF-2, mitochondrial (IF-2(Mt)) (IF-2Mt) (IF2(mt))	73526887.35	80760642.23	78638430.33	74355320.39	112618309.48	89130746.18
Q99N15	17beta-hydroxysteroid dehydrogenase type 10/short chain L-3-hydroxyacyl-CoA dehydrogenase (3-hydroxyacyl-CoA dehydrogenase type-2) (Hydroxysteroid (17-beta) dehydrogenase 10)	6989197433.14	7429246529.27	8164611276.74	8933300771.63	8403158112.52	8517507557.59
E9Q4Z2	Acetyl-CoA carboxylase 2 (EC 6.4.1.2) (ACC-beta)	50166736.04	50805050.15	57078490.66	79870601.24	53644067.41	55964710.96
Q8JZN7	Mitochondrial Rho GTPase 2 (MIRO-2) (EC 3.6.5.-) (Ras homolog gene family member T2)	225260153.49	230634099.95	289551587.89	245293372.66	279271201.34	290986502.22
Q9WV91	Prostaglandin F2 receptor negative regulator (CD9 partner 1) (CD9P-1) (Glu-Trp-Ile EWI motif-containing protein F) (EWI-F) (Prostaglandin F2-alpha receptor regulatory protein) (Prostaglandin F2-alpha receptor-associated protein) (CD antigen CD315)	4134187.45	3005654.65	5072186.01	5119275.0	6326436.21	4908263.85
Q8BTV1	Tumor suppressor candidate 3 (Dolichyl-diphosphooligosaccharide--protein glycosyltransferase subunit TUSC3) (Oligosaccharyl transferase subunit TUSC3) (Magnesium uptake/transporter TUSC3) (Protein N33)	31133964.76	26617039.9	31558088.56	40957674.79	39124656.15	45520364.39
Q3TXS7	26S proteasome non-ATPase regulatory subunit 1 (26S proteasome regulatory subunit RPN2) (26S proteasome regulatory subunit S1)	1160313785.69	1228547166.3	1331646114.3	1347203743.8	1485027493.48	1474166373.23
Q9QYC7	Vitamin K-dependent gamma-carboxylase (EC 4.1.1.90) (Gamma-glutamyl carboxylase) (Peptidyl-glutamate 4-carboxylase) (Vitamin K gamma glutamyl carboxylase)	179063667.46	211294896.79	200160167.46	202297253.85	232904438.39	213391132.91
Q3UDR8	Protein YIPF3 (Killer lineage protein 1) (YIP1 family member 3) [Cleaved into: Protein YIPF3, N-terminally processed]	86574790.92	90519235.42	105116762.41	117914497.17	95470933.34	103711669.91
A0A0U1RPS0	AP-2 complex subunit sigma (Sigma2-adaptin)	177443957.34	215819649.92	200636985.78	189426826.15	207265429.37	237677066.65
E9Q4K7	Kinesin family member 13B	70425953.06	60293393.29	74588129.13	88018289.45	99238097.54	93242643.08
Q9R092	17-beta-hydroxysteroid dehydrogenase type 6 (17-beta-HSD 6) (17-beta-HSD6) (EC 1.1.1.105) (EC 1.1.1.209) (EC 1.1.1.239) (EC 1.1.1.53) (EC 1.1.1.62) (17-beta-HSD9) (3-alpha->beta-hydroxysteroid epimerase) (3-alpha->beta-HSE) (Oxidative 3-alpha hydroxysteroid dehydrogenase)	910382407.69	975151880.77	982809622.15	1065381002.89	1176194231.87	1180788313.43
Q5SUT0	RNA-binding protein EWS	451878177.79	459373456.7	485691406.72	542755789.58	577175085.88	604346664.84
A0A140LJK0	RIKEN cDNA 2310057M21 gene (Fragment)	148502311.32	171532342.25	149511842.75	186829772.58	182463033.78	187449941.56
G5E898	Periplakin	85015116.9	90462225.65	87679195.57	121473042.66	105412678.5	97314041.79
Q9D0M5	Dynein light chain 2, cytoplasmic (8 kDa dynein light chain b) (DLC8) (DLC8b) (Dynein light chain LC8-type 2)	102309588.29	111942692.56	96321776.22	106344874.32	143683739.82	145170281.64
P28658	Ataxin-10 (Brain protein E46) (Spinocerebellar ataxia type 10 protein homolog)	380886030.9	419552960.37	378991598.95	489514182.46	473095906.04	487820631.43
D3Z286	Transmembrane protein with metallophosphoesterase domain	13708780.56	12202325.5	12881250.84	20931643.88	16454243.86	18299722.14
Q9CQX8	28S ribosomal protein S36, mitochondrial (MRP-S36) (S36mt) (Alpha-ketoglutarate dehydrogenase component 4)	232991114.07	228785951.27	296987137.05	306038440.59	266887067.94	279249254.47
Q62241	U1 small nuclear ribonucleoprotein C (U1 snRNP C) (U1-C) (U1C)	64123099.96	53504111.15	88364635.64	70450416.3	80241733.8	86324055.56
Q8C0T5	Signal-induced proliferation-associated 1-like protein 1 (SIPA1-like protein 1)	5200152.09	5602086.46	4519238.69	7092702.69	7072030.05	6351540.25
Q8VCH6	Delta(24)-sterol reductase (EC 1.3.1.72) (24-dehydrocholesterol reductase) (3-beta-hydroxysterol Delta-24-reductase)	209295453.74	192660614.05	248290206.6	243005425.99	258325506.33	292753331.27
Q8CD26	Solute carrier family 35 member E1	3169401.72	3202422.04	3070641.51	4430725.6	3559209.84	4421149.03
Q3TTC2	Transcription factor YY2 (Yin and yang 2) (YY-2)	220369006.24	190802948.89	189336081.22	301522528.84	320974113.07	292690264.41
Q9QYK7	RING finger protein 11 (NEDD4 WW domain-binding protein 2) (Sid 1669)	38486112.9	36222833.8	49580220.23	47959113.56	42787491.88	50793437.29
Q8CHT3	Integrator complex subunit 5 (Int5)	19379044.66	17050365.71	18723760.91	30821262.62	23359132.03	24139084.29
P28666	Murinoglobulin-2 (MuG2)	15553552.3	16750534.22	16587339.21	24401311.57	19193717.71	14865218.33
Q5SX75	Procollagen-proline 4-dioxygenase (EC 1.14.11.2)	82355956.48	113446609.57	123021453.38	77539573.65	123043545.81	51642763.92
Q6DIC0	Probable global transcription activator SNF2L2 (EC 3.6.4.-) (ATP-dependent helicase SMARCA2) (BRG1-associated factor 190B) (BAF190B) (Protein brahma homolog) (SNF2-alpha) (SWI/SNF-related matrix-associated actin-dependent regulator of chromatin subfamily A member 2)	2169034.57	2657677.43	2797691.18	4329951.45	3694010.38	3655998.81
Q3U7R1	Extended synaptotagmin-1 (E-Syt1) (Membrane-bound C2 domain-containing protein)	601148235.71	658649859.14	626296812.13	666076248.06	853002630.13	739810581.74
Q8CD15	Ribosomal oxygenase 2 (Bifunctional lysine-specific demethylase and histidyl-hydroxylase MINA) (EC 1.14.11.-) (Histone lysine demethylase MINA) (MYC-induced nuclear antigen)	173988402.43	169849180.36	180874063.7	244072413.82	198567048.26	232098500.52
P29416	Beta-hexosaminidase subunit alpha (EC 3.2.1.52) (Beta-N-acetylhexosaminidase subunit alpha) (Hexosaminidase subunit A) (N-acetyl-beta-glucosaminidase subunit alpha)	401344791.19	386123078.3	429248055.69	450193248.74	535250038.61	561196545.59
P09813	Apolipoprotein A-II (Apo-AII) (ApoA-II) (Apolipoprotein A2) [Cleaved into: Proapolipoprotein A-II (ProapoA-II)]	3453878.94	3085942.72	5193675.79	6340177.86	5752102.91	4921604.04
E9Q3W1	Casein kinase I isoform alpha	106386667.76	123835938.34	113402694.15	114104289.31	137321368.5	138077644.68
Q64337	Sequestosome-1 (STONE14) (Ubiquitin-binding protein p62)	2462399381.04	2509155318.47	2665731398.99	3308788432.95	2809351489.73	3198116170.39
Q9DBA8	Probable imidazolonepropionase (EC 3.5.2.7) (Amidohydrolase domain-containing protein 1)	535583576.4	549409297.24	513292515.3	634515037.92	718385511.82	730590452.72
Q9CQF9	Prenylcysteine oxidase (EC 1.8.3.5)	751371475.06	712465146.05	749160117.52	950897906.33	979289062.67	1021555538.1
A0A3B2W3M7	Non-histone chromosomal protein HMG-14	27476940.33	123897967.3	23867311.78	16598911.71	16509739.7	18180826.78
Q4LDG0	Bile acyl-CoA synthetase (BACS) (EC 6.2.1.7) (Bile acid-CoA ligase) (BA-CoA ligase) (BAL) (Cholate--CoA ligase) (Fatty acid transport protein 5) (FATP-5) (Solute carrier family 27 member 5) (Very long-chain acyl-CoA synthetase-related protein) (VLACS-related) (VLACSR)	3091645168.1	3191311152.74	3260996131.77	4259598140.65	3634036021.65	3838882911.38
P62849	40S ribosomal protein S24	173845711.63	182844618.92	174628912.88	233082991.57	202827987.6	228457402.0
Q8VI75	Importin-4 (Imp4) (Importin-4a) (Imp4a) (Ran-binding protein 4) (RanBP4)	85593400.16	108723392.98	97087491.39	98401736.49	98426298.48	101680811.64
Q8K0D5	Elongation factor G, mitochondrial (EF-Gmt) (Elongation factor G 1, mitochondrial) (mEF-G 1) (Elongation factor G1)	870200456.86	917972728.52	924935243.76	1115475711.9	965514379.93	1191352468.4
F6ZQA3	Nuclear mitotic apparatus protein 1 (Fragment)	4909994.0	5705372.09	7282845.27	6347196.25	5191925.32	4480860.04
P99024	Tubulin beta-5 chain	411412187.34	412431872.56	462326815.59	552219474.93	517804926.68	473296012.24
P61290	Proteasome activator complex subunit 3 (11S regulator complex subunit gamma) (REG-gamma) (Activator of multicatalytic protease subunit 3) (Ki nuclear autoantigen) (Proteasome activator 28 subunit gamma) (PA28g) (PA28gamma)	70370718.05	72579076.51	93688500.76	85922275.83	85743132.45	76534016.94
Q9D1M0	Protein SEC13 homolog (GATOR complex protein SEC13) (SEC13-like protein 1) (SEC13-related protein)	286130563.75	302529531.74	287058899.18	376088416.62	344040338.04	370581684.19
Q99JZ4	GTP-binding protein SAR1a (SAR1 gene homolog A (S. cerevisiae))	89394137.91	81985516.67	98839291.46	78680654.59	186615544.27	77703379.85
Q8K114	Integrator complex subunit 9 (Int9)	35623682.12	34900332.06	37692669.8	49042187.01	39571600.75	47926242.9
O55026	Ectonucleoside triphosphate diphosphohydrolase 2 (NTPDase 2) (EC 3.6.1.-) (CD39 antigen-like 1) (Ecto-ATP diphosphohydrolase 2) (Ecto-ATPDase 2) (Ecto-ATPase 2)	41280827.55	51215387.12	50812826.06	33072000.64	46835463.64	61075077.82
Q91YY4	ATP synthase mitochondrial F1 complex assembly factor 2	40214829.8	46789600.45	36738431.72	44263762.54	58612872.9	49435244.64
Q6NZL1	DEAH (Asp-Glu-Ala-His) box polypeptide 37	194623681.42	188544855.49	177709290.21	240224045.17	258695271.64	274488206.04
Q99JR8	SWI/SNF-related matrix-associated actin-dependent regulator of chromatin subfamily D member 2 (60 kDa BRG-1/Brm-associated factor subunit B) (BRG1-associated factor 60B) (BAF60B)	79467172.96	83599716.14	72512148.41	114096598.83	110885125.42	84549105.13
Q64669	NAD(P)H dehydrogenase [quinone] 1 (EC 1.6.5.2) (Azoreductase) (DT-diaphorase) (DTD) (Menadione reductase) (NAD(P)H:quinone oxidoreductase 1) (Phylloquinone reductase) (Quinone reductase 1) (QR1)	40436697.47	43962674.77	21497106.7	49375752.37	61744802.13	59365918.25
Q9R1S7	ATP-binding cassette sub-family C member 6 (EC 7.6.2.-) (EC 7.6.2.3) (Multidrug resistance-associated protein 6)	121726133.06	137432700.86	148494347.14	143697088.79	148120980.8	137911211.93
H3BJE0	Progranulin (Fragment)	40460105.7	44459394.72	42708713.07	55346031.84	44866693.86	50098318.76
Q00493	Carboxypeptidase E (CPE) (EC 3.4.17.10) (Carboxypeptidase H) (CPH) (Enkephalin convertase) (Prohormone-processing carboxypeptidase)	7783225.68	2722974.62	20410922.2	5982623.84	9232041.96	7703027.49
Q60932	Voltage-dependent anion-selective channel protein 1 (VDAC-1) (mVDAC1) (Outer mitochondrial membrane protein porin 1) (Plasmalemmal porin) (Voltage-dependent anion-selective channel protein 5) (VDAC-5) (mVDAC5)	1675635903.82	1617728544.27	2149523403.99	2152010955.43	1898670817.74	2023683004.23
O35405	5'-3' exonuclease PLD3 (EC 3.1.16.1) (Choline phosphatase 3) (Phosphatidylcholine-hydrolyzing phospholipase D3) (Phospholipase D3) (PLD 3) (Schwannoma-associated protein 9) (SAM-9)	117592710.01	122712697.54	138582586.43	135152086.0	149375201.74	144274972.32
Q9ET30	Transmembrane 9 superfamily member 3	226753585.09	213770244.71	171083713.2	340377356.91	279651770.98	319846532.93
Q9QXE0	2-hydroxyacyl-CoA lyase 1 (EC 4.1.2.n2) (2-hydroxyphytanoyl-CoA lyase) (2-HPCL) (Phytanoyl-CoA 2-hydroxylase 2)	1863150196.01	1956319930.86	1807820897.41	2546330576.57	2299064325.66	2304742998.89
Q9CQT1	Methylthioribose-1-phosphate isomerase (M1Pi) (MTR-1-P isomerase) (EC 5.3.1.23) (S-methyl-5-thioribose-1-phosphate isomerase) (Translation initiation factor eIF-2B subunit alpha/beta/delta-like protein)	563827759.19	637113435.9	604066579.56	717422171.18	672398205.47	676860594.65
Q6DFX2	Anthrax toxin receptor 2	22846502.83	23545189.63	21027293.56	38419716.73	35840929.57	14907326.75
Q9D8B4	NADH dehydrogenase [ubiquinone] 1 alpha subcomplex subunit 11 (Complex I-B14.7) (CI-B14.7) (NADH-ubiquinone oxidoreductase subunit B14.7)	368159168.18	401986720.67	376069411.83	508792002.32	433237838.24	438456439.64
Q61235	Beta-2-syntrophin (59 kDa dystrophin-associated protein A1 basic component 2) (Syntrophin-3) (SNT3) (Syntrophin-like) (SNTL)	222716708.98	219778314.21	252115974.34	221060787.38	220241193.67	391841087.67
Q9DCT2	NADH dehydrogenase [ubiquinone] iron-sulfur protein 3, mitochondrial (EC 7.1.1.2) (Complex I-30kD) (CI-30kD) (NADH-ubiquinone oxidoreductase 30 kDa subunit)	2408069756.97	2577392685.5	2822202659.95	2948314153.77	2912731552.72	2862140783.02
Q9DCP2	Sodium-coupled neutral amino acid transporter 3 (N-system amino acid transporter 1) (Na(+)-coupled neutral amino acid transporter 3) (Solute carrier family 38 member 3) (mNAT) (System N amino acid transporter 1)	79276337.51	88945552.69	84068847.37	99371255.45	94694459.72	97528880.03
Q8CHR6	Dihydropyrimidine dehydrogenase [NADP(+)] (DHPDHase) (DPD) (EC 1.3.1.2) (Dihydrothymine dehydrogenase) (Dihydrouracil dehydrogenase)	9903397.91	10977512.93	14827495.22	12350062.54	10732597.8	9406527.91
A0A0R4J008	Histone deacetylase 2 (HD2) (EC 3.5.1.98)	67829487.09	74670924.54	67004458.74	82056101.5	70658159.12	102713799.81
Q91W52	Transmembrane protein 19	170005097.81	167289084.83	155979984.61	216618132.99	214162078.73	239331259.14
Q9QZD8	Mitochondrial dicarboxylate carrier (Solute carrier family 25 member 10)	1618580078.16	1618301155.95	2514704740.09	1727067463.55	1901446299.82	1753465478.53
Q8BR63	Protein FAM177A1	285372463.92	307227361.17	341057453.82	321665869.32	316719917.19	386186068.96
Q6ZPR6	Inhibitor of Bruton tyrosine kinase (IBtk)	130711171.63	145372128.91	125825582.36	158920334.22	178720229.82	155510520.6
Q8R164	Valacyclovir hydrolase (VACVase) (Valacyclovirase) (EC 3.1.-.-) (Biphenyl hydrolase-like protein)	3517880651.09	3740975113.92	3935855701.99	4629912151.38	4155900570.86	4137061295.91
D3YX76	Glutathione S-transferase (EC 2.5.1.18)	4756569.5	5351651.88	5851130.55	4188428.06	6156742.06	6324482.33
E9Q6L0	CLIP-associating protein 1	185825346.22	246301848.41	199621199.09	205111346.19	215765851.17	222802958.13
Q8BMI0	F-box only protein 38 (Modulator of KLF7 activity) (MoKA)	5051262.85	4341197.4	5382586.66	6834218.2	6846753.8	6098267.33
S4R2T5	Ubiquitin-like modifier-activating enzyme ATG7 (Autophagy-related protein 7)	21814958.09	13301539.75	17184479.22	36097033.8	26038060.84	34199919.16
Q8VCB1	Nucleoporin NDC1 (Transmembrane protein 48)	51621521.76	70183558.12	55260139.34	49021982.12	62525784.44	65509319.01
Q9Z0S1	3'(2'),5'-bisphosphate nucleotidase 1 (EC 3.1.3.7) (Bisphosphate 3'-nucleotidase 1) (PAP-inositol 1,4-phosphatase) (PIP)	373432354.1	352601658.35	409064753.72	576601238.44	413759962.18	429908494.71
Q9DBR0	A-kinase anchor protein 8 (AKAP-8) (A-kinase anchor protein 95 kDa) (AKAP 95)	95452409.85	133838609.09	92343625.46	112462660.15	108011461.31	111774299.8
Q8CC47	N-acetylgalactosamine-6-sulfatase	68530285.88	67067423.1	91682480.7	71149361.48	86622007.85	84205752.15
P68181	cAMP-dependent protein kinase catalytic subunit beta (PKA C-beta) (EC 2.7.11.11)	7530837.79	7558293.98	10017538.16	6835743.04	9399953.69	10219751.41
Q9WU19	Hydroxyacid oxidase 1 (HAOX1) (EC 1.1.3.15) (Glycolate oxidase) (GOX)	1029334687.11	1098050510.01	1113671734.16	1165306291.95	1234845401.53	1395548216.72
Q9WV02	RNA-binding motif protein, X chromosome (Heterogeneous nuclear ribonucleoprotein G) (hnRNP G) [Cleaved into: RNA-binding motif protein, X chromosome, N-terminally processed]	41385581.62	44519316.98	53434717.95	54757419.27	44072025.41	45315186.33
Q9R1P3	Proteasome subunit beta type-2 (Macropain subunit C7-I) (Multicatalytic endopeptidase complex subunit C7-I) (Proteasome component C7-I)	286734656.28	301323750.81	307223581.33	367980649.47	327841832.83	368391319.72
Q6ZQ08	CCR4-NOT transcription complex subunit 1 (CCR4-associated factor 1)	145366289.43	164356471.28	170098772.08	182088694.39	180392416.76	151928226.43
Q64310	Surfeit locus protein 4	536312092.82	537829453.0	579222885.95	738651100.7	609704358.9	660395721.56
Q80SW1	S-adenosylhomocysteine hydrolase-like protein 1 (IP3R-binding protein released with inositol 1,4,5-trisphosphate) (Putative adenosylhomocysteinase 2) (S-adenosyl-L-homocysteine hydrolase 2) (AdoHcyase 2)	35259339.34	34220416.94	25386411.66	57693509.08	40098401.33	47357990.81
Q9CQL5	39S ribosomal protein L18, mitochondrial (L18mt) (MRP-L18)	87203683.46	86204715.12	97486080.1	118807178.71	97234136.32	108573531.14
P55292	Desmocollin-2 (Epithelial type 2 desmocollin)	112645940.64	110542911.7	120151672.94	139288588.22	151109812.48	134770485.71
P97872	Flavin-containing monooxygenase 5 (FMO 5) (Dimethylaniline monooxygenase [N-oxide-forming] 5) (EC 1.14.13.8) (Dimethylaniline oxidase 5) (Hepatic flavin-containing monooxygenase 5) (NAPDH oxidase) (EC 1.6.3.1)	3106526423.65	3271915388.65	3126947779.51	3879288486.31	3853992631.47	3953342533.6
Q9Z2Q5	39S ribosomal protein L40, mitochondrial (L40mt) (MRP-L40) (Nuclear localization signal-containing protein deleted in velocardiofacial syndrome homolog)	177195960.32	204541686.82	243253841.68	222098706.45	233810399.13	132009857.25
Q9D0D4	Probable dimethyladenosine transferase (EC 2.1.1.183) (DIM1 dimethyladenosine transferase 1 homolog) (DIM1 dimethyladenosine transferase 1-like) (Probable 18S rRNA (adenine(1779)-N(6)/adenine(1780)-N(6))-dimethyltransferase) (Probable 18S rRNA dimethylase) (Probable S-adenosylmethionine-6-N',N'-adenosyl(rRNA) dimethyltransferase)	39426351.35	46052883.78	48272676.13	57557742.67	46879597.35	31463770.23
P40237	CD82 antigen (C33 antigen) (IA4) (Inducible membrane protein R2) (Metastasis suppressor Kangai-1 homolog) (CD antigen CD82)	120042055.47	111831822.34	100964073.61	141710117.48	173968883.9	167609405.22
Q99JY0	Trifunctional enzyme subunit beta, mitochondrial (TP-beta) [Includes: 3-ketoacyl-CoA thiolase (EC 2.3.1.155) (EC 2.3.1.16) (Acetyl-CoA acyltransferase) (Beta-ketothiolase)]	20363013271.45	19646180420.59	22833161214.8	26043096789.53	25380579268.59	24521746841.11
P56960	Exosome component 10 (EC 3.1.13.-) (Autoantigen PM/Scl 2 homolog) (Polymyositis/scleroderma autoantigen 2 homolog)	4178245817.38	5432413708.1	4193461256.06	4996476067.62	4868097327.24	4847663837.73
Q99K23	Ufm1-specific protease 2 (UfSP2) (EC 3.4.22.-)	260148112.46	271871173.5	272940390.37	343548695.4	302229944.7	322483481.25
Q9D1C9	Ribosomal RNA-processing protein 7 homolog A (Gastric cancer antigen Zg14 homolog)	36994906.32	28403458.82	37577328.52	52744019.68	45678509.31	50197411.84
Q8BH74	Nuclear pore complex protein Nup107 (107 kDa nucleoporin) (Nucleoporin Nup107)	231384376.6	243993661.99	236461781.09	284143517.25	285092779.81	295162197.71
Q9JIF7	Coatomer subunit beta (Beta-coat protein) (Beta-COP)	465890545.87	463339678.29	510924121.07	612233640.6	555702979.62	566509055.49
Q8BH59	Calcium-binding mitochondrial carrier protein Aralar1 (Mitochondrial aspartate glutamate carrier 1) (Solute carrier family 25 member 12)	1031662489.26	1259751564.9	1315767951.1	1186082501.7	1167921366.55	1087818728.29
Q64458	Cytochrome P450 2C29 (EC 1.14.14.1) (Aldehyde oxygenase) (CYPIIC29) (Cytochrome P-450 MUT-2)	984699014.49	923147112.66	1004547531.34	1331073221.68	1305205611.8	1150031418.97
P20060	Beta-hexosaminidase subunit beta (EC 3.2.1.52) (Beta-N-acetylhexosaminidase subunit beta) (Hexosaminidase subunit B) (N-acetyl-beta-glucosaminidase subunit beta)	174874080.12	212238630.1	146719582.92	224681672.58	213773817.8	217128274.09
A2AEM2	Chloride channel CLIC-like protein 1	118288567.73	132622181.41	122496253.01	138549955.63	151295768.85	141879252.4
Q60902	Epidermal growth factor receptor substrate 15-like 1 (Epidermal growth factor receptor pathway substrate 15-related sequence) (Eps15-rs) (Eps15-related protein) (Eps15R)	2852260750.32	2847151970.97	3513932401.15	3745069365.52	3260189997.32	3216397995.2
Q3UN04	Ubiquitin carboxyl-terminal hydrolase 30 (EC 3.4.19.12) (Deubiquitinating enzyme 30) (Ubiquitin thioesterase 30) (Ubiquitin-specific-processing protease 30) (Ub-specific protease 30)	4905306.32	4296679.14	3593898.01	7101777.35	6418758.96	6931008.98
Q80UU9	Membrane-associated progesterone receptor component 2	302722213.9	433293910.95	346250660.74	342272155.92	309663429.4	332737209.69
Q8R0G9	Nuclear pore complex protein Nup133 (133 kDa nucleoporin) (Nucleoporin Nup133)	281728291.03	319001909.51	301936759.29	332933622.6	333762877.72	348589871.88
Q64471	Glutathione S-transferase theta-1 (EC 2.5.1.18) (GST class-theta-1)	88020133.59	85292486.33	89561439.35	97234624.78	138558562.2	99184472.01
Q8BH00	2-aminomuconic semialdehyde dehydrogenase (EC 1.2.1.32) (Aldehyde dehydrogenase family 8 member A1) (Retinal dehydrogenase 4)	1386239956.18	1737644754.92	1556165140.98	1751249372.38	1474819087.37	1544799700.89
Q8R332	Nucleoporin p58/p45 (58 kDa nucleoporin) (Nucleoporin-like protein 1)	57687901.01	73461791.39	57106539.51	72670227.15	62383086.29	69501886.1
Q3UKC1	Tax1-binding protein 1 homolog	79706509.37	80048334.8	90281844.27	114654702.12	70186860.01	107712934.5
E9Q5F6	Polyubiquitin-C (Fragment)	14957777452.57	15377625714.72	14940337190.63	20225087633.89	17911613032.63	18253913755.64
Q9QXK7	Cleavage and polyadenylation specificity factor subunit 3 (EC 3.1.27.-) (Cleavage and polyadenylation specificity factor 73 kDa subunit) (CPSF 73 kDa subunit) (mRNA 3'-end-processing endonuclease CPSF-73)	175884191.55	191298352.96	192308931.14	217718692.9	209923567.41	209549380.01
Q8R5K4	Nucleolar protein 6 (Nucleolar RNA-associated protein) (Nrap)	137695476.56	129442907.28	151121436.92	191792041.75	175546412.13	150299117.83
Q8VDC1	FYVE and coiled-coil domain-containing protein 1	32031541.76	35241023.9	30159743.53	37941861.56	34941527.33	47319588.7
Q921N6	Probable ATP-dependent RNA helicase DDX27 (EC 3.6.4.13) (DEAD box protein 27)	627621795.06	610366569.32	754838931.22	900579204.99	618052660.83	760285697.52
G3X9Y5	Ubiquitin conjugation factor E4 A	124373377.12	132372192.22	140217768.28	150919537.16	139667317.8	158580883.11
Q3UIU2	NADH dehydrogenase [ubiquinone] 1 beta subcomplex subunit 6 (Complex I-B17) (CI-B17) (NADH-ubiquinone oxidoreductase B17 subunit)	259308803.47	249792028.2	246904456.91	309699020.27	339704592.13	353710144.4
P97298	Pigment epithelium-derived factor (PEDF) (Caspin) (Serpin F1) (Stromal cell-derived factor 3) (SDF-3)	75913654.4	79106092.33	98306380.18	98281247.58	78806236.53	86178588.13
Q9D7N3	28S ribosomal protein S9, mitochondrial (MRP-S9) (S9mt)	311122593.76	309378712.85	334333102.77	439200049.27	383302615.67	331887105.72
Q9D8M4	60S ribosomal protein L7-like 1	33474452.26	43595109.59	45774981.53	45659770.25	24478320.32	35107848.14
Q9D0Q7	39S ribosomal protein L45, mitochondrial (L45mt) (MRP-L45)	306713890.19	308627510.58	292892734.26	381136254.93	378293208.97	408518994.52
Q61941	NAD(P) transhydrogenase, mitochondrial (EC 7.1.1.1) (Nicotinamide nucleotide transhydrogenase) (Pyridine nucleotide transhydrogenase)	28886913399.39	27161918531.88	28516027938.73	40684385590.12	33524579375.27	36773045826.7
Q99K48	Non-POU domain-containing octamer-binding protein (NonO protein)	1821280198.34	1908401096.15	1976480522.35	2023853681.74	2392029678.98	2211670910.19
Q9DCU6	39S ribosomal protein L4, mitochondrial (L4mt) (MRP-L4)	156826371.95	147945186.29	192376791.63	195563014.99	180044373.15	190124890.72
Q8BJM7	S-adenosyl-L-methionine-dependent tRNA 4-demethylwyosine synthase TYW1 (EC 4.1.3.44) (Radical S-adenosyl methionine and flavodoxin domain-containing protein 1) (tRNA wybutosine-synthesizing protein 1 homolog) (tRNA-yW-synthesizing protein)	265724375.86	257477384.72	257278255.26	315729581.05	360629504.17	339693321.02
O35972	39S ribosomal protein L23, mitochondrial (L23mt) (MRP-L23) (L23 mitochondrial-related protein)	190710783.09	230056059.12	200081840.68	223188372.44	218501928.98	230191585.31
P61922	4-aminobutyrate aminotransferase, mitochondrial (EC 2.6.1.19) ((S)-3-amino-2-methylpropionate transaminase) (EC 2.6.1.22) (GABA aminotransferase) (GABA-AT) (Gamma-amino-N-butyrate transaminase) (GABA transaminase) (GABA-T) (L-AIBAT)	30800351610.88	28619937848.99	31556970652.99	42575603729.58	35802684566.75	38941011977.57
Q9EQ32	Phosphoinositide 3-kinase adapter protein 1 (B-cell adapter for phosphoinositide 3-kinase) (B-cell phosphoinositide 3-kinase adapter protein 1)	17946168.38	14526692.42	13659878.95	30269903.69	27445271.21	30927257.22
A0A0A0MQM2	Phosphoinositide phospholipase C (EC 3.1.4.11)	204761163.28	240818233.04	220776089.13	236579128.45	267718602.33	215992959.43
Q505D7	Optic atrophy 3 protein homolog	173817141.74	178420837.99	184443327.15	249057194.29	205459012.25	184767266.23
P50427	Steryl-sulfatase (EC 3.1.6.2) (Arylsulfatase C) (ASC) (Steroid sulfatase) (Steryl-sulfate sulfohydrolase)	570621441.4	573653255.01	582337920.44	793969423.35	684795883.9	652664740.57
Q8CJF7	Protein ELYS (Embryonic large molecule derived from yolk sac) (Protein MEL-28) (Putative AT-hook-containing transcription factor 1)	79956794.84	72777840.83	93938404.88	104592726.9	88869419.0	100685288.79
Q8VHK9	ATP-dependent DNA/RNA helicase DHX36 (EC 3.6.4.13) (DEAD/H box polypeptide 36) (DEAH box protein 36) (MLE-like protein 1) (RNA helicase associated with AU-rich element ARE)	69232546.59	77815630.98	73983973.13	76693438.12	79684871.22	90847784.2
D3YUM7	Suppressor of tumorigenicity 7 protein	4289573.76	4848038.22	5152790.57	4459539.63	4727242.41	5556647.75
Q99KQ4	Nicotinamide phosphoribosyltransferase (NAmPRTase) (Nampt) (EC 2.4.2.12) (Pre-B-cell colony-enhancing factor 1 homolog) (PBEF) (Visfatin)	993230069.13	917423533.85	1033704189.88	1204068664.99	1294289038.86	1257299648.86
Q9DCJ5	NADH dehydrogenase [ubiquinone] 1 alpha subcomplex subunit 8 (Complex I-19kD) (CI-19kD) (Complex I-PGIV) (CI-PGIV) (NADH-ubiquinone oxidoreductase 19 kDa subunit)	939913081.16	895419623.0	831113773.23	1180159833.49	1208807367.18	1275942960.23
Q8BGI5	Peroxisome assembly protein 26 (Peroxin-26)	100954796.04	110786441.92	106462859.56	130598397.86	110887416.33	122175662.6
A0A0A0MQA5	Tubulin alpha chain (Fragment)	901962932.29	1003072111.02	1093150610.5	1036085330.15	971720191.27	1092831659.59
Q3UN02	Lysocardiolipin acyltransferase 1 (EC 2.3.1.-) (1-acylglycerol-3-phosphate O-acyltransferase 8) (1-AGP acyltransferase 8) (1-AGPAT 8) (EC 2.3.1.51) (Acyl-CoA:lysocardiolipin acyltransferase 1)	152160275.84	148183874.11	168851087.37	180295515.77	188411866.75	188871468.73
A2BH40	AT-rich interactive domain-containing protein 1A (ARID domain-containing protein 1A) (BRG1-associated factor 250) (BAF250) (BRG1-associated factor 250a) (BAF250A) (Osa homolog 1) (SWI-like protein) (SWI/SNF complex protein p270) (SWI/SNF-related, matrix-associated, actin-dependent regulator of chromatin subfamily F member 1)	41186755.39	35327201.47	51100493.36	33191171.62	59153247.36	57822790.95
Q9D6U8	Protein FAM162A (E2-induced gene 5 protein homolog) (Growth and transformation-dependent protein) (HGTD-P)	1182735927.99	1055389749.63	891246265.0	1534601577.2	1739301052.76	1546256447.39
O88947	Coagulation factor X (EC 3.4.21.6) (Stuart factor) [Cleaved into: Factor X light chain; Factor X heavy chain; Activated factor Xa heavy chain]	25605897.14	28871652.6	26831317.82	26227449.36	30382560.49	34897767.58
P06797	Procathepsin L (EC 3.4.22.15) (Cathepsin L1) (Major excreted protein) (MEP) (p39 cysteine proteinase) [Cleaved into: Cathepsin L; Cathepsin L heavy chain; Cathepsin L light chain]	743262538.23	1214924282.68	869984143.97	863157677.77	639363662.66	711477225.29
Q99KX1	Myeloid leukemia factor 2 (Myelodysplasia-myeloid leukemia factor 2)	945395250.77	984713614.1	896683891.05	1242957263.55	1170036363.32	1130664998.68
P62746	Rho-related GTP-binding protein RhoB	236806917.88	237524370.59	217044115.62	276284882.16	279148832.8	347303471.46
Q8K2C7	Protein OS-9	121496561.75	128981766.21	135738419.15	151155373.61	151423614.45	130777636.25
P53994	Ras-related protein Rab-2A	1320977016.33	1415441106.92	1534723710.08	1524605047.71	1579357307.06	1529479217.0
P42208	Septin-2 (Neural precursor cell expressed developmentally down-regulated protein 5) (NEDD-5)	321472794.61	345630947.3	293476275.74	432003081.64	384742393.96	384751232.35
Q9CPW3	39S ribosomal protein L54, mitochondrial (L54mt) (MRP-L54)	527227412.34	502064436.65	509681349.97	660568749.98	697713883.09	645271996.97
Q3UYV9	Nuclear cap-binding protein subunit 1 (80 kDa nuclear cap-binding protein) (CBP80) (NCBP 80 kDa subunit)	96532444.08	87852014.73	102973205.18	131055381.36	120381591.78	110309828.3
Q91X91	Nicotinate-nucleotide pyrophosphorylase [carboxylating] (EC 2.4.2.19) (Quinolinate phosphoribosyltransferase [decarboxylating]) (QAPRTase) (QPRTase)	562480302.8	637330016.44	616021975.96	704961162.05	577430918.99	690159552.36
Q6ZWQ9	Myosin, light chain 12A, regulatory, non-sarcomeric (Predicted gene, 49909)	354406880.66	354026815.72	332966441.91	488508408.94	388480932.91	462738769.5
Q8K010	5-oxoprolinase (EC 3.5.2.9) (5-oxo-L-prolinase) (5-OPase) (Pyroglutamase)	145172162.35	158760420.69	145854552.11	184364211.31	169449950.98	172318371.88
Q3UP75	UDP-glucuronosyltransferase 3A1 (UDPGT 3A1) (EC 2.4.1.17)	94633253.85	87920333.52	108627795.56	137286618.59	108565966.19	99252792.22
Q8BG81	Polymerase delta-interacting protein 3 (S6K1 Aly/REF-like target) (SKAR)	18194418.94	16481142.18	11484929.09	29492895.62	25290534.19	20788691.94
Q8K2Y7	39S ribosomal protein L47, mitochondrial (L47mt) (MRP-L47)	223575600.6	204600047.05	236453549.47	315049373.66	261515626.76	260176433.01
P60229	Eukaryotic translation initiation factor 3 subunit E (eIF3e) (Eukaryotic translation initiation factor 3 subunit 6) (MMTV integration site 6) (Mammary tumor-associated protein INT-6) (Viral integration site protein INT-6) (eIF-3 p48)	829281246.22	832708800.96	872017358.72	1013228678.77	990091000.85	1031629194.55
O54984	ATPase GET3 (EC 3.6.-.-) (Arsenical pump-driving ATPase) (Arsenite-stimulated ATPase) (Guided entry of tail-anchored proteins factor 3, ATPase)	87782801.6	89396371.32	93610157.98	122337592.88	98301481.33	98252222.06
Q8R2U0	Nucleoporin SEH1 (GATOR complex protein SEH1) (Nup107-160 subcomplex subunit SEH1)	89767689.04	94956842.03	106185049.99	94710678.35	114333488.04	103406105.74
Q8JZZ0	UDP-glucuronosyltransferase 3A2 (UDPGT 3A2) (EC 2.4.1.17)	1116542101.77	1144553484.96	1087951715.66	1456137345.27	1301526727.29	1385639883.76
Q8BJ03	Cytochrome c oxidase assembly protein COX15 homolog	80203556.27	84667083.27	111049308.72	87721106.37	90975327.65	85485886.31
A0A0N4SUJ3	N-acetylated alpha-linked acidic dipeptidase-like 2	32683808.45	29524336.47	25734213.14	54302395.67	39627232.27	36959362.61
Q9DBG1	Sterol 26-hydroxylase, mitochondrial (EC 1.14.15.15) (5-beta-cholestane-3-alpha,7-alpha,12-alpha-triol 26-hydroxylase) (Cytochrome P-450C27/25) (Cytochrome P450 27) (Sterol 27-hydroxylase) (Vitamin D(3) 25-hydroxylase)	5166479090.99	5307625673.51	4860002413.98	6591831194.0	6333688461.38	6389077977.95
Q99N19	Cytochrome P450 CYP4F13 (Cytochrome P450, family 4, subfamily f, polypeptide 13)	82433820.9	78139890.66	103807030.31	125817006.25	78574978.08	85634555.36
Q3U717	Protein lifeguard 3	10635092.56	9328227.19	9100616.77	13390557.61	14363109.49	14351390.95
P62245	40S ribosomal protein S15a	2442924049.36	2519993541.79	2607388603.22	2941331510.1	2845745373.2	3028756498.33
Q8R104	NAD-dependent protein deacetylase sirtuin-3 (EC 2.3.1.286) (Regulatory protein SIR2 homolog 3) (SIR2-like protein 3) (mSIR2L3)	110589615.36	103546427.64	120243200.05	136597439.28	122346328.95	148077708.14
Q9EQ80	NIF3-like protein 1	1166997477.76	1238299596.89	1329876291.69	1220325610.66	1416776947.38	1458920540.67
F8WJ64	Acyl carrier protein (Fragment)	263794698.19	249552356.47	211884103.0	340236372.58	358059857.67	340143157.71
Q99L48	60S ribosomal export protein NMD3	16850865.19	23017885.87	22234123.28	13019241.02	16292192.38	22073969.75
Q62465	Synaptic vesicle membrane protein VAT-1 homolog (EC 1.-.-.-)	893582264.21	1045826025.18	1019613790.06	1103957867.86	934899588.46	1005530268.53
P10518	Delta-aminolevulinic acid dehydratase (ALADH) (EC 4.2.1.24) (Porphobilinogen synthase)	44918207.06	48756239.84	55729820.34	50796684.4	49537205.54	52026852.52
Q64374	Regucalcin (RC) (Gluconolactonase) (GNL) (EC 3.1.1.17) (Senescence marker protein 30) (SMP-30)	660059188.22	734523126.9	821414520.84	752096584.77	700006495.34	767343959.51
Q9CW42	Mitochondrial amidoxime-reducing component 1 (mARC1) (EC 1.7.-.-) (Molybdenum cofactor sulfurase C-terminal domain-containing protein 1) (MOSC domain-containing protein 1) (Moco sulfurase C-terminal domain-containing protein 1)	727432488.67	712856773.87	843686645.22	883972635.1	745902049.5	965654092.98
P97855	Ras GTPase-activating protein-binding protein 1 (G3BP-1) (EC 3.6.4.12) (EC 3.6.4.13) (ATP-dependent DNA helicase VIII) (GAP SH3 domain-binding protein 1) (HDH-VIII)	466223487.67	433433705.15	397820134.11	602749119.73	611205870.28	605447610.8
Q8C1B7	Septin-11	339236930.41	352157478.98	290220475.25	371091555.73	453597486.54	462613610.62
Q7TNE1	Succinate--hydroxymethylglutarate CoA-transferase (EC 2.8.3.13) (SuccinylCoA:glutarate-CoA transferase)	264295537.91	283119513.59	292989889.45	312540903.47	321883151.66	297274540.38
Q8VC28	Aldo-keto reductase family 1 member C13 (EC 1.1.1.-)	612491965.75	634255744.14	632705926.11	807791964.67	695075072.29	721387967.9
Q9Z110	Delta-1-pyrroline-5-carboxylate synthase (P5CS) (Aldehyde dehydrogenase family 18 member A1) [Includes: Glutamate 5-kinase (GK) (EC 2.7.2.11) (Gamma-glutamyl kinase); Gamma-glutamyl phosphate reductase (GPR) (EC 1.2.1.41) (Glutamate-5-semialdehyde dehydrogenase) (Glutamyl-gamma-semialdehyde dehydrogenase)]	598032878.15	542321055.77	690153043.87	744665064.8	710947169.43	720272040.71
Q9EQH3	Vacuolar protein sorting-associated protein 35 (Maternal-embryonic 3) (Vesicle protein sorting 35)	1378261705.61	1438594775.84	1393074214.04	1437668242.65	1789045946.84	1790186800.28
F8WGD9	1-acyl-sn-glycerol-3-phosphate acyltransferase epsilon	37070661.76	30639886.75	32791989.13	56996492.97	41245442.63	48959677.29
Q91VN6	Probable ATP-dependent RNA helicase DDX41 (EC 3.6.4.13) (DEAD box protein 41)	905720763.58	1080209337.01	1186747585.34	1036830223.67	879788646.06	999227429.48
A0A0R4J1R7	4a-hydroxytetrahydrobiopterin dehydratase (EC 4.2.1.96)	173389234.56	172526599.76	171728099.34	210200521.81	219876169.85	212406817.68
P27046	Alpha-mannosidase 2 (EC 3.2.1.114) (Golgi alpha-mannosidase II) (AMan II) (Man II) (Mannosidase alpha class 2A member 1) (Mannosyl-oligosaccharide 1,3-1,6-alpha-mannosidase)	860737839.63	826478003.46	917280465.83	1142450379.6	1070262017.6	944009295.02
Q9QYB1	Chloride intracellular channel protein 4 (mc3s5/mtCLIC)	170623083.58	164135984.86	162242230.17	199715359.79	211790601.21	231863446.54
Q8BYW9	EGF domain-specific O-linked N-acetylglucosamine transferase (EC 2.4.1.255) (Extracellular O-linked N-acetylglucosamine transferase)	5740499.62	7147820.46	6747362.3	6674450.01	3992353.29	8239737.51
P62315	Small nuclear ribonucleoprotein Sm D1 (Sm-D1) (Sm-D autoantigen) (snRNP core protein D1)	317287603.38	308037914.25	291319654.46	379912747.36	395291828.08	427035833.87
Q9CPX7	28S ribosomal protein S16, mitochondrial (MRP-S16) (S16mt)	369799734.05	357374263.87	377579344.3	469754010.83	437815184.49	459327487.01
P55264	Adenosine kinase (AK) (EC 2.7.1.20) (Adenosine 5'-phosphotransferase)	926827743.69	956719784.59	1000460517.99	1145817280.97	1099898911.22	1070477100.56
Q6PD26	GPI transamidase component PIG-S (Phosphatidylinositol-glycan biosynthesis class S protein)	301385053.3	220267715.02	264687891.72	443213947.14	376699194.61	401814234.68
Q9D4H8	Cullin-2 (CUL-2)	71021004.58	73208834.5	74058108.18	68460754.89	81695316.02	106102552.48
Q5RL79	Keratinocyte-associated protein 2 (KCP-2) (Dolichyl-diphosphooligosaccharide--protein glycosyltransferase subunit KCP2) (Oligosaccharyl transferase subunit KCP2)	20681653.27	27785813.98	18957839.98	25777155.47	21883531.57	23329907.15
Q64378	Peptidyl-prolyl cis-trans isomerase FKBP5 (PPIase FKBP5) (EC 5.2.1.8) (51 kDa FK506-binding protein) (51 kDa FKBP) (FKBP-51) (FK506-binding protein 5) (FKBP-5) (Rotamase)	58734198.78	68610998.35	54465682.92	91123848.84	56248925.61	63554029.91
Q8JZM0	Dimethyladenosine transferase 1, mitochondrial (EC 2.1.1.-) (Mitochondrial 12S rRNA dimethylase 1) (Mitochondrial transcription factor B1) (mtTFB1) (S-adenosylmethionine-6-N', N'-adenosyl(rRNA) dimethyltransferase 1)	31518806.01	32026466.26	26547068.96	38065787.75	44614167.46	37355508.09
Q8CG50	Ras-related protein Rab-43	38033196.91	45719011.49	44040415.3	50998938.84	45450489.98	30458820.12
P03888	NADH-ubiquinone oxidoreductase chain 1 (EC 7.1.1.2) (NADH dehydrogenase subunit 1)	101432143.94	98321511.99	100191188.54	154335006.27	114840178.78	108188087.8
Q91X75	Cytochrome P450 (EC 1.14.14.1)	624908705.82	623760229.72	602598577.41	766813668.16	766620012.13	785763867.79
Q9QYL7	Activator of basal transcription 1	61288336.99	68172279.89	87677973.13	57121086.64	65754760.92	70717831.77
Q9CRD0	OCIA domain-containing protein 1	1024284313.54	931631550.59	1047319264.03	1364743187.85	1181018067.77	1282554859.11
Q8JZN5	Complex I assembly factor ACAD9, mitochondrial (Acyl-CoA dehydrogenase family member 9) (ACAD-9) (EC 1.3.8.-)	1331591181.11	1349774308.88	1473735714.74	1614905082.89	1594247695.58	1527623942.15
Q9JK92	Heat shock protein beta-8 (HspB8) (Alpha-crystallin C chain) (Small stress protein-like protein HSP22)	243132451.2	256308511.52	230013591.86	318993837.61	288083209.51	284991431.83
P17047	Lysosome-associated membrane glycoprotein 2 (LAMP-2) (Lysosome-associated membrane protein 2) (CD107 antigen-like family member B) (Lysosomal membrane glycoprotein type B) (LGP-B) (CD antigen CD107b)	2333783251.21	2429801675.46	2823027379.89	2826904116.07	2520286275.37	2665067098.81
Q62351	Transferrin receptor protein 1 (TR) (TfR) (TfR1) (Trfr) (CD antigen CD71)	278609169.82	289150830.79	314356928.12	322630607.19	314057741.81	341604844.38
P70280	Vesicle-associated membrane protein 7 (VAMP-7) (Synaptobrevin-like protein 1)	124867217.29	141674151.12	140827591.91	141101103.74	133743840.91	152049009.49
Q9BCZ4	Selenoprotein S (SelS) (Minor histocompatibility antigen H47)	84765857.41	87694794.48	80493888.88	75850593.9	121966248.25	113811914.52
G3UY13	Interleukin-1 receptor accessory protein	4909622.61	5281109.15	7766943.11	4327443.27	4924251.52	5695766.11
E9Q555	E3 ubiquitin-protein ligase RNF213 (EC 2.3.2.27) (EC 3.6.4.-) (Mysterin) (RING finger protein 213) (RING-type E3 ubiquitin transferase RNF213)	86552558.79	111193649.7	77818790.35	106351943.73	117551036.08	78066022.77
P52430	Serum paraoxonase/arylesterase 1 (PON 1) (EC 3.1.1.2) (EC 3.1.1.81) (EC 3.1.8.1) (Aromatic esterase 1) (A-esterase 1) (Serum aryldialkylphosphatase 1)	857673940.65	861040505.28	861345303.52	1174780521.18	994475704.98	967786190.65
O54774	AP-3 complex subunit delta-1 (AP-3 complex subunit delta) (Adaptor-related protein complex 3 subunit delta-1) (Delta-adaptin) (mBLVR1)	261886611.16	288765412.97	263029464.57	301994590.73	289304817.67	340822367.84
Q8R349	Cell division cycle protein 16 homolog (Anaphase-promoting complex subunit 6) (APC6) (Cyclosome subunit 6)	16045824.01	16924704.2	12006722.86	19718587.73	22835281.54	19064127.1
E9Q784	Zinc finger CCCH domain-containing protein 13	3774326.17	5822218.96	4574603.41	6651285.06	4469785.58	5375610.17
B9EJ86	Oxysterol-binding protein-related protein 8 (ORP-8) (OSBP-related protein 8)	213582071.84	229081660.92	224214107.45	282345357.38	245199093.31	228054127.55
P52479	Ubiquitin carboxyl-terminal hydrolase 10 (EC 3.4.19.12) (Deubiquitinating enzyme 10) (Ubiquitin thioesterase 10) (Ubiquitin-specific-processing protease 10)	96807385.01	110566343.01	115366391.02	103328358.89	119637337.66	99878970.85
A0A0R4J069	Selenocysteine lyase	109168953.71	131123875.49	121792758.4	120855566.1	121370815.39	123634996.92
Q8BK64	Activator of 90 kDa heat shock protein ATPase homolog 1 (AHA1)	173066767.19	258449464.59	184553518.54	194673866.38	179024259.28	166361069.79
Q9WVB0	RNA-binding protein with multiple splicing (RBP-MS) (Heart and RRM expressed sequence) (Hermes)	101474115.06	104949445.63	102517842.06	118780663.99	107130198.95	140371248.67
A0A0J9YTR2	RIKEN cDNA 0610012G03 gene	6271438.02	6260035.83	9302617.08	9633156.34	7059827.7	12139069.64
Q8K094	Poliovirus receptor (Tage4 receptor)	600413248.77	623521584.81	553234592.66	717554733.43	714708270.39	781978614.09
Q99N93	39S ribosomal protein L16, mitochondrial (L16mt) (MRP-L16)	230198607.56	224548700.1	231218313.57	276749455.7	291325963.04	276497676.13
P97742	Carnitine O-palmitoyltransferase 1, liver isoform (CPT1-L) (EC 2.3.1.21) (Carnitine O-palmitoyltransferase I, liver isoform) (CPT I) (CPTI-L) (Carnitine palmitoyltransferase 1A)	3785584150.92	3696634546.2	3762942663.36	4924873527.31	4489493937.43	4498292645.08
E9Q3X0	Major vault protein	2659877457.88	2476390371.29	2289659418.15	2683885866.59	4467288144.62	3047252415.33
Q61087	Laminin subunit beta-3 (Epiligrin subunit bata) (Kalinin B1 chain) (Kalinin subunit beta) (Laminin-5 subunit beta) (Nicein subunit beta)	3565556.53	2607047.13	4304040.18	5477533.34	3155255.27	4590561.86
A2ABV5	Mediator of RNA polymerase II transcription subunit 14 (Cofactor required for Sp1 transcriptional activation subunit 2) (CRSP complex subunit 2) (Mediator complex subunit 14) (Thyroid hormone receptor-associated protein complex 170 kDa component) (Trap170)	73397442.41	98811718.42	86759092.17	67885409.25	78058575.89	84397031.96
Q9WU56	tRNA pseudouridine synthase A (EC 5.4.99.12) (tRNA pseudouridine(38-40) synthase) (tRNA pseudouridylate synthase I) (tRNA-uridine isomerase I)	95022828.34	89931416.99	123243009.55	93551419.37	126312294.55	104009640.45
O54734	Dolichyl-diphosphooligosaccharide--protein glycosyltransferase 48 kDa subunit (DDOST 48 kDa subunit) (Oligosaccharyl transferase 48 kDa subunit)	4757015166.18	5132451900.63	4875973238.15	6071535371.71	5158881537.21	5620006276.03
Q64435	UDP-glucuronosyltransferase 1-6 (UDPGT 1-6) (UGT1*6) (UGT1-06) (UGT1.6) (EC 2.4.1.17) (Phenol UDP-glucuronosyltransferase) (UDP-glucuronosyltransferase 1A6) (UGT1A6) (UGP1A1) (UGT1A7)	194785234.7	220653290.0	214857366.52	302979858.38	191751207.64	171526389.0
P62075	Mitochondrial import inner membrane translocase subunit Tim13	178565160.92	198385991.72	191292057.11	204512569.88	216151368.23	197764305.83
A0A0F6AIX5	Lipid droplet-associated hydrolase (Lipid droplet-associated serine hydrolase)	198254592.31	243363751.16	239368869.48	209257441.24	219223364.05	210685719.22
Q9EPU0	Regulator of nonsense transcripts 1 (EC 3.6.4.-) (ATP-dependent helicase RENT1) (Nonsense mRNA reducing factor 1) (NORF1) (Up-frameshift suppressor 1 homolog) (mUpf1)	537161997.19	626599009.59	549522230.92	656370371.11	592848691.69	606934454.96
P42125	Enoyl-CoA delta isomerase 1, mitochondrial (EC 5.3.3.8) (3,2-trans-enoyl-CoA isomerase) (Delta(3),Delta(2)-enoyl-CoA isomerase) (D3,D2-enoyl-CoA isomerase) (Dodecenoyl-CoA isomerase)	7066836511.16	7535953924.2	6562649333.43	8533866241.68	8548159764.07	8630352564.42
Q9DBK0	Acetyl-coenzyme A thioesterase (EC 3.1.2.1) (Acyl-CoA thioester hydrolase 12) (Acyl-coenzyme A thioesterase 12) (Acyl-CoA thioesterase 12) (Cytoplasmic acetyl-CoA hydrolase 1) (CACH-1) (mCACH-1)	920892958.34	1119762598.38	937043514.71	1139274359.23	953392093.26	1049704949.26
P49586	Choline-phosphate cytidylyltransferase A (EC 2.7.7.15) (CCT-alpha) (CTP:phosphocholine cytidylyltransferase A) (CCT A) (CT A) (Phosphorylcholine transferase A)	83151006.4	74019910.47	83002127.68	108665457.75	104946878.2	97245816.15
Q3TMT3	Transmembrane 4 L6 family member 4	52885446.95	51924865.55	44638257.49	69957327.92	63054387.78	67790663.42
Q9QWG7	Sulfotransferase 1B1 (ST1B1) (EC 2.8.2.1) (DOPA/tyrosine sulfotransferase) (Sulfotransferase family cytosolic 1B member 1)	35563627.01	32470104.12	48670657.77	41267534.92	33765205.45	44763536.88
Q9DCA2	28S ribosomal protein S11, mitochondrial (MRP-S11) (S11mt)	152253155.51	143964419.54	158617977.98	188544115.62	187712609.58	178444354.88
Q3UEP4	UDP-glucuronosyltransferase (EC 2.4.1.17)	4650278012.16	4643230582.31	4639639549.77	6094523461.15	5447866591.5	5352118587.6
P60867	40S ribosomal protein S20	717997978.49	755369058.12	725064144.99	794727309.93	915431477.59	851613576.38
Q9JLB0	Protein PALS2 (Dlgh4 protein) (MAGUK p55 subfamily member 6) (P55T protein) (Protein associated with Lin-7 2)	576309063.78	535173185.41	562774468.71	708556726.46	733784753.73	700248863.19
D3Z041	Long-chain-fatty-acid--CoA ligase 1	17018934736.19	17444323924.66	17237787802.77	19892021694.02	20519926406.17	20706016557.08
Q8BU30	Isoleucine--tRNA ligase, cytoplasmic (EC 6.1.1.5) (Isoleucyl-tRNA synthetase) (IRS) (IleRS)	1421390513.28	1660065703.07	1586799800.43	1588852416.91	1606447481.7	1576660538.85
Q08943	FACT complex subunit SSRP1 (Facilitates chromatin transcription complex subunit SSRP1) (Recombination signal sequence recognition protein 1) (Structure-specific recognition protein 1) (T160)	321130274.39	327274634.08	334501568.9	373539389.97	332020744.26	440768734.3
Q8K009	Mitochondrial 10-formyltetrahydrofolate dehydrogenase (Mitochondrial 10-FTHFDH) (mtFDH) (EC 1.5.1.6) (Aldehyde dehydrogenase family 1 member L2)	596240914.0	600176594.95	658461526.9	860607461.96	586339113.94	653959315.75
Q8R0Y8	Mitochondrial coenzyme A transporter SLC25A42 (Solute carrier family 25 member 42)	264719347.92	254884798.09	250769030.43	349024912.92	293403405.34	339894893.44
Q91VT4	3-oxoacyl-[acyl-carrier-protein] reductase (EC 1.1.1.100) (3-ketoacyl-[acyl-carrier-protein] reductase beta subunit) (KAR beta subunit) (Carbonyl reductase family member 4) (CBR4) (Quinone reductase CBR4) (EC 1.6.5.10)	1516886189.66	1622312276.33	1638178866.87	1948731669.27	1612357524.24	1724392201.61
Q91WN4	Kynurenine 3-monooxygenase (EC 1.14.13.9) (Kynurenine 3-hydroxylase)	3342016553.52	3311147041.22	3624359311.2	4150490765.73	3836636382.02	3889599458.31
P51881	ADP/ATP translocase 2 (ADP,ATP carrier protein 2) (Adenine nucleotide translocator 2) (ANT 2) (Solute carrier family 25 member 5) [Cleaved into: ADP/ATP translocase 2, N-terminally processed]	13936030008.14	19252085382.56	18958164568.95	13663329156.84	13645783149.41	13403045117.51
Q8BTV2	Cleavage and polyadenylation specificity factor subunit 7	133661244.06	123339970.63	203125154.18	114710499.59	183708965.01	129460953.92
Q9DAW9	Calponin-3 (Calponin, acidic isoform)	278684001.23	321258749.82	301740347.26	302582742.02	323241731.29	320897374.48
O88939	Zinc finger and BTB domain-containing protein 7A (Leukemia/lymphoma-related factor) (POZ and Krueppel erythroid myeloid ontogenic factor) (POK erythroid myeloid ontogenic factor) (Pokemon)	6771326.34	4704985.92	8609500.51	11516066.59	10630701.16	10720070.63
Q9QXY9	Peroxisomal biogenesis factor 3 (Peroxin-3) (Peroxisomal assembly protein PEX3)	111139494.59	112170184.79	110811514.34	122332910.29	159598866.92	119422625.52
Q9WV54	Acid ceramidase (AC) (ACDase) (Acid CDase) (EC 3.5.1.23) (Acylsphingosine deacylase) (N-acylethanolamine hydrolase ASAH1) (EC 3.5.1.-) (N-acylsphingosine amidohydrolase) [Cleaved into: Acid ceramidase subunit alpha; Acid ceramidase subunit beta]	721518590.54	670738206.01	805797769.83	813196121.52	870769133.51	895552085.84
Q3TGM7	HBS1-like protein	8460387.11	8345373.51	9273487.95	11510139.04	8688672.04	9785552.32
Q9JK48	Endophilin-B1 (SH3 domain-containing GRB2-like protein B1)	2203138533.74	1938865467.78	2491253854.83	2712382481.77	2790792069.24	2448448718.96
Q9JHF5	V-type proton ATPase subunit a	802404345.01	825447449.27	785745886.53	969352354.92	911566189.68	1015728767.94
Q9JI39	ATP-binding cassette sub-family B member 10, mitochondrial (ABC-mitochondrial erythroid protein) (ABC-me protein) (ATP-binding cassette transporter 10) (ABC transporter 10 protein)	366512211.78	459014510.57	512971238.92	427118665.79	313895824.53	359051395.44
A0A0R4J098	Zinc finger protein 326	183304063.05	196775354.02	214643130.31	207229749.59	202843781.64	210234175.51
Q8VIJ6	Splicing factor, proline- and glutamine-rich (DNA-binding p52/p100 complex, 100 kDa subunit) (Polypyrimidine tract-binding protein-associated-splicing factor) (PSF) (PTB-associated-splicing factor)	4053225429.46	4119857683.99	3889665763.18	4821416347.11	4998211054.09	4917183801.24
Q58A65	C-Jun-amino-terminal kinase-interacting protein 4 (JIP-4) (JNK-interacting protein 4) (JNK-associated leucine-zipper protein) (JLP) (JNK/SAPK-associated protein 2) (JSAP2) (Mitogen-activated protein kinase 8-interacting protein 4) (Sperm-associated antigen 9)	158067430.08	191746843.19	181845414.15	229051554.98	130900376.55	157637519.15
P62908	40S ribosomal protein S3 (EC 4.2.99.18)	6079946897.02	6024623973.72	6468010018.96	7710586798.49	6903537614.93	7047658066.63
P62918	60S ribosomal protein L8	1733405421.76	1844335467.88	1702169852.55	1866731993.03	2191439047.61	2124014330.03
A2APX3	Cystatin-C (Fragment)	106018570.84	113294710.7	118283772.53	124146279.28	90399862.34	150020989.42
Q920L1	Acyl-CoA (8-3)-desaturase (EC 1.14.19.44) (Delta(5) fatty acid desaturase) (D5D) (Delta(5) desaturase) (Delta-5 desaturase) (Fatty acid desaturase 1)	159277168.85	143446593.01	196649770.71	207787815.85	183845748.94	163091418.14
Q8BHN3	Neutral alpha-glucosidase AB (EC 3.2.1.207) (Alpha-glucosidase 2) (Glucosidase II subunit alpha)	2748957250.48	2820754515.11	2829952893.78	3218981041.11	3186487550.7	3364626317.82
Q9QUK9	TESP4 (Trypsin 5) (Trypsinogen 9)	627549345.35	617239621.81	698311453.19	866998869.66	662423532.71	678130689.13
Q9WTM5	RuvB-like 2 (EC 3.6.4.12) (p47 protein)	973512911.5	1041810673.44	1023427430.88	1233795294.01	1135966758.45	1028757986.17
G5E8W6	GTP-binding protein Rit1	148550315.03	158654191.3	178408830.7	171542250.56	164621837.61	161673010.17
A0A3B2WCK5	24-hydroxycholesterol 7-alpha-hydroxylase	7928434.53	7516755.4	5753122.67	12706416.24	9624297.93	8708672.63
Q80X80	Phospholipid transfer protein C2CD2L (C2 domain-containing protein 2-like) (Transmembrane protein 24)	71899016.0	70360359.85	81552783.29	101600550.88	65495914.37	84636681.34
P24456	Cytochrome P450 2D10 (EC 1.14.14.1) (CYPIID10) (Cytochrome P450-16-alpha) (Cytochrome P450CB) (Testosterone 16-alpha hydroxylase)	1853696167.03	1839247919.26	1854031631.47	2435940041.28	2123526612.13	2134961460.12
Q8BH47	Vesicle-trafficking protein SEC22a (SEC22 vesicle-trafficking protein homolog A) (SEC22 vesicle-trafficking protein-like 2)	19939717.26	17620493.99	21756676.27	21190980.78	24458973.32	26648709.36
Q9JLV6	Bifunctional polynucleotide phosphatase/kinase (DNA 5'-kinase/3'-phosphatase) (Polynucleotide kinase-3'-phosphatase) [Includes: Polynucleotide 3'-phosphatase (EC 3.1.3.32) (2'(3')-polynucleotidase); Polynucleotide 5'-hydroxyl-kinase (EC 2.7.1.78)]	49022510.2	33993850.08	54590603.42	74583795.84	50658125.95	60609198.13
Q99LD4	COP9 signalosome complex subunit 1 (SGN1) (Signalosome subunit 1) (G protein pathway suppressor 1) (GPS-1) (JAB1-containing signalosome subunit 1)	57973639.89	59710558.62	71334404.8	52321319.67	69052712.36	73037924.82
P63024	Vesicle-associated membrane protein 3 (VAMP-3) (Cellubrevin) (CEB) (Synaptobrevin-3)	36728200.7	45372507.31	41416631.97	36122555.81	38552507.82	44886137.77
Q8C7V8	Coiled-coil domain-containing protein 134	7316214.86	6586710.39	4728972.67	11466050.35	11461782.19	6542537.49
Q8BYL4	Tyrosine--tRNA ligase, mitochondrial (EC 6.1.1.1) (Tyrosyl-tRNA synthetase) (TyrRS)	1457242129.74	1579682097.77	1536492941.32	1868680711.08	1515903171.22	1671824345.46
Q9DC23	DnaJ homolog subfamily C member 10 (EC 1.8.4.-) (Endoplasmic reticulum DNA J domain-containing protein 5) (ER-resident protein ERdj5) (ERdj5) (Endoplasmic reticulum DnaJ-PDI fusion protein 1) (J domain-containing protein disulfide isomerase-like protein) (J domain-containing PDI-like protein) (JPDI)	644929722.42	732424394.97	746968299.71	700792210.83	685470322.94	754052083.67
P13439	Uridine 5'-monophosphate synthase (UMP synthase) [Includes: Orotate phosphoribosyltransferase (OPRTase) (EC 2.4.2.10); Orotidine 5'-phosphate decarboxylase (EC 4.1.1.23) (OMPdecase)]	599745914.39	697381523.52	609315317.69	617518264.66	731147275.34	705022635.66
E9Q5S6	SPATS2-like protein (Fragment)	1808454.78	2140079.42	2337352.54	2584283.18	1465724.29	1642168.29
P70333	Heterogeneous nuclear ribonucleoprotein H2 (hnRNP H2) (Heterogeneous nuclear ribonucleoprotein H') (hnRNP H') [Cleaved into: Heterogeneous nuclear ribonucleoprotein H2, N-terminally processed]	265235001.46	270038140.1	296326369.75	326708953.11	284539921.38	307966719.13
P54116	Stomatin (Erythrocyte band 7 integral membrane protein) (Erythrocyte membrane protein band 7.2) (Protein 7.2b)	1580054285.7	1595722171.31	1599415174.85	1848724335.86	1858424104.04	1934378881.27
A2A5R8	Double-stranded RNA-binding protein Staufen homolog 1	31140983.32	33197789.6	35293844.94	34359057.44	39086500.49	32364097.63
P11438	Lysosome-associated membrane glycoprotein 1 (LAMP-1) (Lysosome-associated membrane protein 1) (120 kDa lysosomal membrane glycoprotein) (CD107 antigen-like family member A) (LGP-120) (Lysosomal membrane glycoprotein A) (LGP-A) (P2B) (CD antigen CD107a)	2279766843.13	2348171227.14	2222384007.47	2877534078.73	2542826823.87	2746446361.19
Q9CQC7	NADH dehydrogenase [ubiquinone] 1 beta subcomplex subunit 4 (Complex I-B15) (CI-B15) (NADH-ubiquinone oxidoreductase B15 subunit)	2046068864.09	2109872059.64	1981021019.38	2544797364.41	2496203973.27	2296214145.72
Q6NVF9	Cleavage and polyadenylation specificity factor subunit 6	326846143.46	313702683.12	341891283.69	395032741.99	377702813.26	397625274.55
P50516	V-type proton ATPase catalytic subunit A (V-ATPase subunit A) (EC 7.1.2.2) (V-ATPase 69 kDa subunit) (Vacuolar proton pump subunit alpha)	712809348.42	652615364.01	624090627.84	890907722.42	888807849.89	916408947.46
A0A3Q4EI31	cDNA sequence BC004004	13627454.06	15311735.45	12436995.16	9198265.36	20170494.51	18847275.19
Q9JIZ0	Probable N-acetyltransferase CML1 (EC 2.3.1.-) (Camello-like protein 1)	85622160.17	65439261.9	62938664.47	109310543.41	112615134.78	125148662.15
Q91VA6	Polymerase delta-interacting protein 2	1831099319.66	1913668101.88	1931927463.35	2375097880.38	1921267985.11	2088936739.17
Q3V384	AFG1-like ATPase (EC 3.6.-.-) (Lactation elevated protein 1)	115069950.81	126569571.53	121995773.7	114445453.73	163687349.27	115865636.2
Q9WUP7	Ubiquitin carboxyl-terminal hydrolase isozyme L5 (UCH-L5) (EC 3.4.19.12) (Ubiquitin C-terminal hydrolase UCH37) (Ubiquitin thioesterase L5)	84145843.62	113103458.95	94783330.04	75713091.49	94973439.03	92740950.67
B2RRI2	Protein strawberry notch homolog 1 (Sbno1 protein)	10006872.96	8960227.6	8005718.77	15087844.64	12851273.42	10767027.73
F8WJK8	Hsc70-interacting protein	705872869.21	870781351.78	759271159.55	745777176.18	757833323.28	814646718.34
Q9D1N9	39S ribosomal protein L21, mitochondrial (L21mt) (MRP-L21)	215515700.66	209079933.84	206873384.42	292236472.98	230772360.23	262723688.44
Q8K0L9	Zinc finger and BTB domain-containing protein 20 (BTB/POZ domain zinc finger factor HOF) (Zinc finger protein 288)	117494664.09	138991169.85	123116411.38	159747161.56	125236092.24	109812271.54
P05480	Neuronal proto-oncogene tyrosine-protein kinase Src (EC 2.7.10.2) (Proto-oncogene c-Src) (pp60c-src) (p60-Src)	23302810.1	30979608.97	28089635.18	23289822.66	25080605.34	23118019.75
P68033	Actin, alpha cardiac muscle 1 (Alpha-cardiac actin) [Cleaved into: Actin, alpha cardiac muscle 1, intermediate form]	14752594932.6	17701073756.04	20932462198.54	15506415415.3	13490308043.58	15125773596.05
Q9D273	Corrinoid adenosyltransferase (EC 2.5.1.17) (Cob(II)alamin adenosyltransferase) (Cob(II)yrinic acid a,c-diamide adenosyltransferase) (Cobinamide/cobalamin adenosyltransferase) (Methylmalonic aciduria type B homolog)	829075233.27	829512082.83	864494165.75	965753813.8	972397750.26	990473461.93
A0A338P695	Sphingomyelin phosphodiesterase 4	46060878.7	50961735.37	47008860.76	55590873.51	58723157.67	44691920.07
Q99JY9	Actin-related protein 3 (Actin-like protein 3)	1079354711.23	1092909506.41	1053898746.24	1330690985.31	1289174788.49	1247219069.18
A0A2I3BRW0	Microsomal signal peptidase 12 kDa subunit (Signal peptidase complex subunit 1)	295112152.69	354346291.22	399036941.56	264632415.87	343534828.73	290760463.03
Q9CR57	60S ribosomal protein L14	1361483773.13	1380689703.03	1478742285.59	1465744719.03	1667901585.37	1596587943.04
Q91VN4	MICOS complex subunit Mic25 (Coiled-coil-helix-coiled-coil-helix domain-containing protein 6)	55545371.11	56129251.08	55693022.13	61824468.86	69263592.59	66364701.55
Q8R1K1	Ubiquitin-associated domain-containing protein 2 (UBA domain-containing protein 2) (Phosphoglycerate dehydrogenase-like protein 1)	117956607.0	106274711.17	111702341.41	161445431.02	122398362.06	154345855.32
Q8CI95	Oxysterol-binding protein-related protein 11 (ORP-11) (OSBP-related protein 11)	19161924.66	13912895.27	14981210.89	24285008.18	32477275.09	20431579.24
Q91WE6	Threonylcarbamoyladenosine tRNA methylthiotransferase (EC 2.8.4.5) (CDK5 regulatory subunit-associated protein 1-like 1) (tRNA-t(6)A37 methylthiotransferase)	30444285.15	32923511.25	38035223.03	26028822.8	39969347.03	32923638.87
A0A0J9YV20	Protein SDA1	26380172.59	45202136.28	28187679.2	9939985.9	33215291.71	64565715.85
Q9WV68	Peroxisomal 2,4-dienoyl-CoA reductase [(3E)-enoyl-CoA-producing] (EC 1.3.1.124) (2,4-dienoyl-CoA reductase 2)	1689231521.27	1657105013.56	1777956202.03	2216855776.63	1918051171.85	1834401978.01
Q03311	Cholinesterase (EC 3.1.1.8) (Acylcholine acylhydrolase) (Butyrylcholine esterase) (Choline esterase II) (Pseudocholinesterase)	114691852.79	134256737.05	123595567.32	118213706.41	124149575.33	138572806.91
O35114	Lysosome membrane protein 2 (85 kDa lysosomal membrane sialoglycoprotein) (LGP85) (Lysosome membrane protein II) (LIMP II) (Scavenger receptor class B member 2)	589299318.85	489556611.36	464329295.73	817910047.71	767530743.75	723655173.47
Q99LR1	Lysophosphatidylserine lipase ABHD12 (EC 3.1.1.-) (2-arachidonoylglycerol hydrolase ABHD12) (Abhydrolase domain-containing protein 12) (Monoacylglycerol lipase ABHD12) (EC 3.1.1.23) (Oxidized phosphatidylserine lipase ABHD12) (EC 3.1.-.-)	150027460.88	175042716.56	161950585.94	148301466.31	174651349.4	175239369.72
O35704	Serine palmitoyltransferase 1 (EC 2.3.1.50) (Long chain base biosynthesis protein 1) (LCB 1) (Serine-palmitoyl-CoA transferase 1) (SPT 1) (SPT1)	203169760.17	227473566.41	248041113.39	222105297.22	194038025.24	240838054.91
Q60634	Flotillin-2 (Epidermal surface antigen) (ESA) (Membrane component chromosome 17 surface marker 1 homolog)	658487851.56	606910441.31	716500887.8	839195220.93	835068586.71	660568952.15
O89112	Glutathione S-transferase LANCL1 (EC 2.5.1.18) (40 kDa erythrocyte membrane protein) (p40) (LanC-like protein 1)	32553688.93	37606144.91	37432776.69	33337372.09	35949983.12	36951501.04
P56959	RNA-binding protein FUS (Protein pigpen)	334644252.62	369272751.04	348408292.91	299853496.07	462753347.41	378909201.2
Q9CQ22	Ragulator complex protein LAMTOR1 (Late endosomal/lysosomal adaptor and MAPK and MTOR activator 1) (Lipid raft adaptor protein p18)	2470524335.83	3205068245.41	3167599633.14	2530758123.72	2647446950.91	2240760741.62
Q63829	COMM domain-containing protein 3 (Bmi-1 upstream gene protein) (Bup protein)	55883814.15	47360119.23	73707801.97	70659532.89	54705590.99	64495023.66
Q07417	Short-chain specific acyl-CoA dehydrogenase, mitochondrial (SCAD) (EC 1.3.8.1) (Butyryl-CoA dehydrogenase)	11792229096.52	13355629299.03	12396573674.41	13139832235.6	13156674446.65	13479143699.62
Q8CAK1	Putative transferase CAF17 homolog, mitochondrial (EC 2.1.-.-) (Iron-sulfur cluster assembly factor homolog)	271339456.42	294549648.07	284682043.87	308985757.09	311944142.07	306943208.64
A0A0R4J083	Long-chain specific acyl-CoA dehydrogenase, mitochondrial (EC 1.3.8.8)	10171918005.81	10023742260.77	10021885646.13	13007758487.03	11398099484.04	11972161330.14
Q9QXF8	Glycine N-methyltransferase (EC 2.1.1.20)	3583244664.63	3930741275.16	3842239332.85	4310133496.71	3957423902.47	3867062862.28
Q62167	ATP-dependent RNA helicase DDX3X (EC 3.6.4.13) (D1Pas1-related sequence 2) (DEAD box RNA helicase DEAD3) (mDEAD3) (DEAD box protein 3, X-chromosomal) (Embryonic RNA helicase)	225443587.51	187395566.17	260435841.06	315707523.24	251169810.83	236097934.32
P97930	Thymidylate kinase (EC 2.7.4.9) (dTMP kinase)	3457018297.82	4047310837.63	4296908110.28	3893260774.14	3205849257.02	3808149496.87
Q9Z0H1	WD repeat-containing protein 46 (WD repeat-containing protein BING4)	26365262.89	23571997.45	46700260.89	22382404.26	21955874.12	32567384.86
Q80ZP8	Armet protein (Mesencephalic astrocyte-derived neurotrophic factor)	134834164.51	160531490.16	167032462.58	132245619.05	138183732.87	152373343.9
Q9WTL7	Acyl-protein thioesterase 2 (APT-2) (EC 3.1.2.-) (Lysophospholipase 2) (Lysophospholipase II) (LPL-II) (LysoPLA II) (mLyso II)	14014828.44	15990264.51	15002329.53	14815840.62	15523325.47	16488284.76
Q9CR47	Ribosome biogenesis protein NSA2 homolog (L-name-related protein 42) (LNR42) (TGF-beta-inducible nuclear protein 1)	21180050.33	19691271.21	21521162.03	19944211.54	37009322.22	18993609.55
O08715	A-kinase anchor protein 1, mitochondrial (Dual specificity A-kinase-anchoring protein 1) (D-AKAP-1) (Protein kinase A-anchoring protein 1) (PRKA1) (Spermatid A-kinase anchor protein) (S-AKAP)	218343793.16	192467544.15	222943746.73	244280443.82	266540556.35	282246240.63
P35486	Pyruvate dehydrogenase E1 component subunit alpha, somatic form, mitochondrial (EC 1.2.4.1) (PDHE1-A type I)	5306855098.35	5050222777.33	5592513413.18	6851983955.68	5773841804.85	6139520710.75
Q7TNG8	Probable D-lactate dehydrogenase, mitochondrial (DLD) (Lactate dehydrogenase D) (EC 1.1.2.4)	3395089718.67	3416546433.83	3765414558.15	3741577814.5	3890271200.33	4009722993.95
Q9Z103	Activity-dependent neuroprotector homeobox protein (Activity-dependent neuroprotective protein)	31015425.29	36839161.43	32857663.1	31097571.03	24263636.14	47137407.48
Q6P8I4	PEST proteolytic signal-containing nuclear protein (PCNP) (PEST-containing nuclear protein)	159531241.56	147368693.51	197337115.25	257077849.76	166529735.97	117395599.13
Q61881	DNA replication licensing factor MCM7 (EC 3.6.4.12) (CDC47 homolog)	15107755.83	17728125.07	18432067.79	13069969.02	8314212.67	26455493.2
Q9QWR8	Alpha-N-acetylgalactosaminidase (EC 3.2.1.49) (Alpha-galactosidase B)	214268553.23	193223349.0	214512020.58	267389480.32	243592789.64	266383879.02
Q8BHG1	Nardilysin (EC 3.4.24.61) (N-arginine dibasic convertase) (NRD convertase) (NRD-C) (Nardilysin convertase)	29738766.24	35725518.11	33811697.63	30527606.63	33518856.51	31476944.02
Q9JJ89	Coiled-coil domain-containing protein 86 (Cytokine-induced protein with coiled-coil domain) (mCyclon)	7355890.16	8959013.09	10964478.87	12628865.29	14362491.31	12896412.83
Q6P3A8	2-oxoisovalerate dehydrogenase subunit beta, mitochondrial (EC 1.2.4.4) (Branched-chain alpha-keto acid dehydrogenase E1 component beta chain) (BCKDE1B) (BCKDH E1-beta)	1355577066.97	1246292822.35	1275498536.12	1710890681.69	1547436662.23	1709013219.76
P01899	H-2 class I histocompatibility antigen, D-B alpha chain (H-2D(B))	897817650.57	942105043.05	911512981.42	1010538486.04	1097248153.71	1006089723.05
O35382	Exocyst complex component 4 (Exocyst complex component Sec8)	58820816.74	65408226.39	69387244.93	74812780.05	58721558.07	58017975.64
P48036	Annexin A5 (Anchorin CII) (Annexin V) (Annexin-5) (Calphobindin I) (CBP-I) (Endonexin II) (Lipocortin V) (Placental anticoagulant protein 4) (PP4) (Placental anticoagulant protein I) (PAP-I) (Thromboplastin inhibitor) (Vascular anticoagulant-alpha) (VAC-alpha)	14336024761.29	15015392092.63	16103579620.9	16372988744.64	15605666591.73	16297532032.43
A2AIV2	Protein virilizer homolog	29385705.22	33917447.44	35595962.86	38280031.21	30912433.99	24265179.17
Q8CCM6	Mitochondrial import inner membrane translocase subunit Tim21 (TIM21-like protein, mitochondrial)	238191366.96	244431038.45	250930096.15	281513027.46	262109339.46	277658162.59
Q8BHS6	Armadillo repeat-containing X-linked protein 3	71670328.4	49863779.11	49842107.86	123675618.24	88073435.14	82190295.22
Q8BGQ4	Protein O-mannosyl-transferase 2 (EC 2.4.1.109) (Dolichyl-phosphate-mannose--protein mannosyltransferase 2)	5053954.97	4706149.45	6013845.94	7120278.13	6562012.44	3542086.78
E9QNL5	Sulfotransferase (EC 2.8.2.-)	366325170.6	396361605.71	399975728.19	425467304.37	419990789.88	383510778.12
D3YXK2	Scaffold attachment factor B1 (SAF-B1)	340891796.63	338527584.56	415734388.31	448085600.03	286573405.26	397915419.81
E9Q8I7	Nuclear transcription factor, X-box-binding-like 1	88858981.71	107877368.46	108645842.39	101910173.63	109252373.58	64707613.16
Q3TUQ5	Pinin	249027863.46	219389479.47	305782696.83	284202793.98	288206721.53	278394806.35
A0A140LHQ8	Phosphatidylinositol-binding clathrin assembly protein (Fragment)	36808146.57	49148827.29	46541304.66	34133718.83	35983479.5	38413195.56
P54276	DNA mismatch repair protein Msh6 (G/T mismatch-binding protein) (GTBP) (GTMBP) (MutS protein homolog 6) (MutS-alpha 160 kDa subunit) (p160)	7683373.33	10930857.87	11643190.54	7090260.24	6414520.63	6701225.42
Q5SZ87	Hereditary hemochromatosis protein homolog	9821879.32	13585936.64	15189539.93	7632740.6	7300428.83	10965075.4
Q9ES00	Ubiquitin conjugation factor E4 B (EC 2.3.2.27) (RING-type E3 ubiquitin transferase E4 B) (Ubiquitin fusion degradation protein 2)	8522276.19	7385273.07	9402960.16	10270645.06	9152599.62	10797957.23
Q924B0	Inositol-1-monophosphatase (EC 3.1.3.25)	95051824.35	142037029.57	134786676.91	106602302.33	70057285.16	75691074.5
Q9D1M7	Peptidyl-prolyl cis-trans isomerase FKBP11 (PPIase FKBP11) (EC 5.2.1.8) (19 kDa FK506-binding protein) (19 kDa FKBP) (FKBP-19) (FK506-binding protein 11) (FKBP-11) (Rotamase)	588019820.52	538812095.8	539763794.8	735054721.61	672565660.49	751339053.04
Q8K1R3	Polyribonucleotide nucleotidyltransferase 1, mitochondrial (EC 2.7.7.8) (3'-5' RNA exonuclease OLD35) (PNPase old-35) (Polynucleotide phosphorylase 1) (PNPase 1) (Polynucleotide phosphorylase-like protein)	873686287.47	1022987306.69	841639170.07	967704408.51	887060474.35	1102288560.94
A0A1X7SB71	RING-type E3 ubiquitin transferase (EC 2.3.2.27)	3396077.69	3444737.5	2691240.59	7791602.88	1929323.02	2873858.79
Q3TWI9	CSC1-like protein 2 (Transmembrane protein 63B)	38672357.37	43653835.72	42477561.22	39602616.1	43022993.41	44803422.45
Q8K3K7	1-acyl-sn-glycerol-3-phosphate acyltransferase beta (EC 2.3.1.51) (1-acylglycerol-3-phosphate O-acyltransferase 2) (1-AGP acyltransferase 2) (1-AGPAT 2) (Lysophosphatidic acid acyltransferase beta) (LPAAT-beta)	126205816.87	150646822.99	130133671.47	141419866.35	127476241.74	147382414.58
Q91VS7	Microsomal glutathione S-transferase 1 (Microsomal GST-1) (EC 2.5.1.18) (Microsomal GST-I)	14358243430.0	13843092430.97	13544927149.88	18626781823.98	16297600525.76	16738384897.61
O88986	2-amino-3-ketobutyrate coenzyme A ligase, mitochondrial (AKB ligase) (EC 2.3.1.29) (Aminoacetone synthase) (Glycine acetyltransferase)	1030300099.08	965404948.68	963844915.66	1246723070.24	1150768193.29	1341541372.67
Q3TQB2	FAD-dependent oxidoreductase domain-containing protein 1 (EC 1.-.-.-)	17823422.75	19995484.07	16609861.61	22994449.62	19511583.11	19109603.53
D3YYC2	Dr1-associated corepressor	24518007.18	25827039.9	31589200.03	15490511.95	22446738.41	40072972.63
Q8VEB4	Phospholipase A2 group XV (1-O-acylceramide synthase) (ACS) (LCAT-like lysophospholipase) (LLPL) (EC 3.1.1.5) (Lysophospholipase 3) (Lysosomal phospholipase A and acyltransferase) (EC 2.3.1.-) (EC 3.1.1.32) (EC 3.1.1.4) (Lysosomal phospholipase A2) (LPLA2)	70022182.13	61856042.75	64291472.89	89702946.92	76966132.12	92090998.93
Q9D0M3	Cytochrome c1, heme protein, mitochondrial (EC 7.1.1.8) (Complex III subunit 4) (Complex III subunit IV) (Cytochrome b-c1 complex subunit 4) (Ubiquinol-cytochrome-c reductase complex cytochrome c1 subunit) (Cytochrome c-1)	4124853471.9	3992322601.83	4417498916.86	5023053558.38	4518354365.04	4760851107.16
Q91YW3	DnaJ homolog subfamily C member 3 (Interferon-induced, double-stranded RNA-activated protein kinase inhibitor) (Protein kinase inhibitor of 58 kDa) (Protein kinase inhibitor p58)	986033346.62	1140843419.8	1095339843.59	1149563132.36	1024047034.2	1029345213.26
Q91VA0	Acyl-coenzyme A synthetase ACSM1, mitochondrial (EC 6.2.1.2) (Acyl-CoA synthetase medium-chain family member 1) (Benzoate--CoA ligase) (EC 6.2.1.25) (Butyrate--CoA ligase 1) (Butyryl-coenzyme A synthetase 1) (Lipoate-activating enzyme) (Middle-chain acyl-CoA synthetase 1)	12029962591.84	13095758894.46	13140848832.32	13972286189.51	12968793640.55	13120966139.37
Q91WG0	Acylcarnitine hydrolase (ACH M1) (EC 3.1.1.28) (Carboxylesterase 2) (CES 2) (Carboxylic ester hydrolase) (EC 3.1.1.-) (Peroxisome proliferator-inducible acylcarnitine hydrolase)	54823481.87	57927012.94	69979243.35	30033598.88	87000109.31	57123634.69
Q9JM62	Receptor expression-enhancing protein 6 (Polyposis locus protein 1-like 1) (TB2 protein-like 1)	1130259667.01	1187873185.27	1486666273.05	1157650468.94	1155837324.67	1251219194.48
Q60668	Heterogeneous nuclear ribonucleoprotein D0 (hnRNP D0) (AU-rich element RNA-binding protein 1)	67709437.84	51612376.24	67053049.37	77238867.55	117858397.56	57408847.82
G5E8R3	Pyruvate carboxylase (EC 6.4.1.1)	54443908041.05	55247657794.66	57927389249.87	63444824336.74	61749872282.55	61248886396.64
Q3TZZ7	Extended synaptotagmin-2 (E-Syt2)	269712303.58	273899402.95	291043468.49	311309393.31	242170054.0	366574473.58
Q99N85	28S ribosomal protein S18a, mitochondrial (MRP-S18-a) (Mrps18a) (S18mt-a) (28S ribosomal protein S18-3, mitochondrial) (MRP-S18-3)	57287015.26	51892004.57	60202750.33	68741528.19	61506550.01	72578664.99
Q8QZT1	Acetyl-CoA acetyltransferase, mitochondrial (EC 2.3.1.9) (Acetoacetyl-CoA thiolase)	14840711645.92	16044708685.8	15950937369.84	16748953411.63	16685367283.94	16230762049.19
P46737	Lys-63-specific deubiquitinase BRCC36 (EC 3.4.19.-) (BRCA1-A complex subunit BRCC36) (BRCA1/BRCA2-containing complex subunit 3) (BRCA1/BRCA2-containing complex subunit 36) (BRISC complex subunit BRCC36)	14897872.7	12125652.1	15296552.85	18809404.28	17012821.06	18480322.18
Q9WVK4	EH domain-containing protein 1 (PAST homolog 1) (mPAST1)	364341285.06	348860553.35	306639597.8	463969231.29	438273919.39	439269277.36
Q61033	Lamina-associated polypeptide 2, isoforms alpha/zeta (Thymopoietin isoforms alpha/zeta) (TP alpha/zeta)	480158089.34	508301143.62	467556286.23	488250603.8	563389416.8	609027670.55
Q3U319	E3 ubiquitin-protein ligase BRE1B (BRE1-B) (EC 2.3.2.27) (RING finger protein 40) (RING-type E3 ubiquitin transferase BRE1B)	83736184.66	83659422.19	72790097.82	102221178.45	110658824.66	89763186.37
P14685	26S proteasome non-ATPase regulatory subunit 3 (26S proteasome regulatory subunit RPN3) (26S proteasome regulatory subunit S3) (Proteasome subunit p58) (Transplantation antigen P91A) (Tum-P91A antigen)	747025755.71	763202349.58	774056424.02	823933803.02	837638074.32	904731890.69
P26516	26S proteasome non-ATPase regulatory subunit 7 (26S proteasome regulatory subunit RPN8) (26S proteasome regulatory subunit S12) (Mov34 protein) (Proteasome subunit p40)	669553408.03	715238500.0	630803447.79	782931526.88	779122213.89	767521863.4
Q9D2R8	28S ribosomal protein S33, mitochondrial (MRP-S33) (S33mt) (Ganglioside-induced differentiation-associated-protein 3)	121840135.96	134173011.93	158877041.51	135892112.35	114405162.21	128438284.07
O55029	Coatomer subunit beta' (Beta'-coat protein) (Beta'-COP) (p102)	687136652.28	683568958.15	713469588.93	836083530.28	762492233.61	778254896.69
Q571F8	Glutaminase liver isoform, mitochondrial (GLS) (EC 3.5.1.2) (L-glutaminase) (L-glutamine amidohydrolase) (LGA)	3869974254.35	3746078978.65	4090507072.65	4715174011.04	4392282799.88	4308808500.77
P28740	Kinesin-like protein KIF2A (Kinesin-2)	15117314.42	16027104.05	17497847.08	20579686.15	14233157.56	14874398.15
Q9CQA6	Coiled-coil-helix-coiled-coil-helix domain-containing protein 1 (28S ribosomal protein S37, mitochondrial) (MRP-S37)	34692579.74	45773569.12	36557744.75	36467487.35	29522018.25	42764544.05
P61327	Protein mago nashi homolog	181858943.93	167597017.8	183553434.54	239970606.06	209688187.62	196811682.58
Q8QZY1	Eukaryotic translation initiation factor 3 subunit L (eIF3l) (66 kDa tyrosine-rich heat shock protein) (67 kDa polymerase-associated factor) (Eukaryotic translation initiation factor 3 subunit 6-interacting protein) (Eukaryotic translation initiation factor 3 subunit E-interacting protein) (HSP-66Y) (PAF67)	1797475803.62	1785469639.7	1773767514.6	1994695121.08	2260679484.54	2043560610.73
P12265	Beta-glucuronidase (EC 3.2.1.31)	1180791613.0	1187847022.75	1243427793.93	1503453107.05	1263704817.48	1285122487.06
Q9DBJ3	Brain-specific angiogenesis inhibitor 1-associated protein 2-like protein 1 (BAI1-associated protein 2-like protein 1) (Insulin receptor tyrosine kinase substrate)	275700396.23	328147753.15	358434517.32	295620423.44	235774362.19	302211426.46
Q8QZR3	Pyrethroid hydrolase Ces2a (EC 3.1.1.88) (Carboxylic ester hydrolase 2A) (EC 3.1.1.-) (carboxylesterase 2A)	1529497176.51	1708464445.88	1796201299.33	1988240960.67	1527259101.04	1395875621.17
Q8BGY7	Protein FAM210A	301170141.26	345014121.05	362018348.72	329235913.45	315941891.79	305182957.46
Q8R2M2	Deoxynucleotidyltransferase terminal-interacting protein 2	89667377.79	78749372.81	94155789.62	97613759.39	112683922.0	108089404.05
D3YUM1	NADH dehydrogenase [ubiquinone] flavoprotein 1, mitochondrial (EC 7.1.1.2)	5508149335.14	5603513599.78	5389789532.28	6214388724.68	6181835191.62	6810978587.12
A0A0A0MQD4	RIKEN cDNA 9530068E07 gene	54625572.13	57139984.64	50339214.65	65901140.07	61575805.61	64384104.47
Q8R0A0	General transcription factor IIF subunit 2 (EC 3.6.4.12) (ATP-dependent helicase GTF2F2) (Transcription initiation factor IIF subunit beta) (TFIIF-beta)	73803972.66	77939918.07	100272625.64	46852881.55	89996723.19	90849176.62
Q78IK2	ATP synthase membrane subunit K, mitochondrial (ATP synthase membrane subunit DAPIT, mitochondrial) (Diabetes-associated protein in insulin-sensitive tissues) (Up-regulated during skeletal muscle growth protein 5)	1627650521.89	1778373862.37	1543430123.04	1974216023.46	1884080850.98	1744140524.54
A0A0N4SV80	Zinc finger protein 638	278824473.56	237621370.88	183545562.46	365036690.98	353513998.32	380876548.35
Q9D1M4	Eukaryotic translation elongation factor 1 epsilon-1 (Elongation factor p18) (Multisynthase complex auxiliary component p18)	52955467.43	68152223.26	68495753.01	87439076.78	31751375.28	36511644.38
Q810D6	Glutamate-rich WD repeat-containing protein 1 (Protein A301)	29564419.77	26198135.59	32900905.34	40107741.32	27511323.26	35376761.81
P97494	Glutamate--cysteine ligase catalytic subunit (EC 6.3.2.2) (GCS heavy chain) (Gamma-ECS) (Gamma-glutamylcysteine synthetase)	417578002.0	463156113.58	457066105.49	428133447.19	451431993.42	491961429.2
E9PV24	Fibrinogen alpha chain [Cleaved into: Fibrinopeptide A; Fibrinogen alpha chain]	198904689.13	186397885.6	182966430.17	212126543.64	247085164.04	259003958.35
Q8BH79	Anoctamin-10 (Transmembrane protein 16K)	85412132.81	102065143.63	93324975.85	128266982.5	26308192.73	119885619.52
Q6P9R1	ATP-dependent RNA helicase DDX51 (EC 3.6.4.13) (DEAD box protein 51)	314063129.56	371028019.35	306950484.93	316174393.79	344607474.91	383162848.24
F8VPN4	4-alpha-glucanotransferase (EC 2.4.1.25) (EC 3.2.1.33) (Amylo-alpha-1,6-glucosidase) (Dextrin 6-alpha-D-glucosidase) (Glycogen debrancher) (Glycogen debranching enzyme) (Oligo-1,4-1,4-glucantransferase)	2491200823.18	2589037740.12	2656454437.93	2914707934.96	2597935925.95	2898764521.78
Q9DBT9	Dimethylglycine dehydrogenase, mitochondrial (EC 1.5.8.4) (ME2GLYDH)	24826511917.31	26062828519.58	25535575464.3	29236456049.33	27283462519.02	27910466907.28
Q9CQB5	CDGSH iron-sulfur domain-containing protein 2 (MitoNEET-related 1 protein) (Miner1) (Nervous system overexpressed protein 70)	377509523.71	402346476.41	433568765.02	446585472.82	366141796.47	423137318.83
O88983	Syntaxin-8 (Syntaxin-like protein 3I35)	127755280.34	128351868.69	122978515.71	130112599.62	167666527.49	149678083.05
P62830	60S ribosomal protein L23	1873081562.89	1768065713.94	1861840786.96	2372252479.12	2013152259.85	2234801997.67
P13516	Acyl-CoA desaturase 1 (EC 1.14.19.1) (Delta(9)-desaturase 1) (Delta-9 desaturase 1) (Fatty acid desaturase 1) (Stearoyl-CoA desaturase 1)	213243712.71	238589888.97	222577759.76	198830311.54	242406411.56	266004019.13
Q8R1S9	Sodium-coupled neutral amino acid transporter 4 (Amino acid transporter A3) (Na(+)-coupled neutral amino acid transporter 4) (Solute carrier family 38 member 4) (System A amino acid transporter 3)	40117044.47	45076274.52	39210648.56	39422947.36	45723366.94	50194181.97
Q91WS0	CDGSH iron-sulfur domain-containing protein 1 (MitoNEET)	3124016865.59	3000343783.53	3095031350.88	3671962233.63	3684428172.41	3625415841.17
Q8BXQ2	GPI transamidase component PIG-T (Neuronal development-associated protein 7) (Phosphatidylinositol-glycan biosynthesis class T protein)	164517145.72	155172184.84	186723485.91	167525921.24	221819163.4	168675230.55
Q9WUU7	Cathepsin Z (EC 3.4.18.1)	1101126703.69	1229384719.45	1057267991.23	1247598743.6	1217528151.41	1271220260.53
O35639	Annexin A3 (35-alpha calcimedin) (Annexin III) (Annexin-3) (Lipocortin III) (Placental anticoagulant protein III) (PAP-III)	1465199903.81	1702381929.26	1797100693.03	1470111237.67	1543970680.97	1525349693.26
Q3UHG7	DENN domain-containing protein 11 (DENND11) (Protein LCHN)	7085612.33	7716530.41	8948370.04	11655003.98	12839841.23	9246843.55
A0A0R4J293	Protein-glutamine gamma-glutamyltransferase K	325293680.75	334129068.72	354317018.24	358952539.93	358827225.78	373263692.36
Q91YH5	Atlastin-3 (EC 3.6.5.-)	674800037.33	647025506.28	715207177.77	872800567.75	783673621.85	669877525.88
Q99LH1	Nucleolar GTP-binding protein 2	129463430.58	114081017.86	126682297.86	173731548.59	142112412.17	149707789.24
A0A0J9YUK6	Ketohexokinase (Fragment)	420217896.43	368114752.12	355107334.19	484954718.76	537512287.68	541877861.47
Q99L04	Dehydrogenase/reductase SDR family member 1 (EC 1.1.-.-)	2240150597.73	2239549199.86	2357545156.14	2531104597.11	2562699344.24	2544933947.14
P62897	Cytochrome c, somatic	7598306607.7	7796473120.89	7308323654.68	8402086998.98	8756862707.31	9199849105.23
P45376	Aldo-keto reductase family 1 member B1 (EC 1.1.1.300) (EC 1.1.1.372) (EC 1.1.1.54) (Aldehyde reductase) (Aldo-keto reductase family 1 member B3) (Aldose reductase) (AR) (EC 1.1.1.21)	32144482.64	48408187.28	43024201.39	27813845.78	25034997.52	32619194.27
Q9Z0R6	Intersectin-2 (EH domain and SH3 domain regulator of endocytosis 2) (EH and SH3 domains protein 2) (SH3 domain-containing protein 1B)	97485235.45	97760637.09	81386426.65	142600574.47	75765037.56	134170208.25
A7E1Z5	Anion exchange protein	64447432.77	72672872.76	66895582.23	91463361.94	67407760.94	54029116.03
Q6ZWV7	60S ribosomal protein L35	1391244203.28	1435574306.27	1289699715.73	1361802723.15	1758707000.5	1737993901.37
Q91VW5	Golgin subfamily A member 4 (tGolgin-1)	45524669.49	40203853.35	39184622.99	57155801.65	43438460.6	67861672.71
Q9CY16	28S ribosomal protein S28, mitochondrial (MRP-S28) (S28mt)	229977699.65	256424955.91	237819095.44	243434312.54	265367360.94	253098375.41
O89023	Tripeptidyl-peptidase 1 (TPP-1) (EC 3.4.14.9) (Lysosomal pepstatin-insensitive protease) (LPIC) (Tripeptidyl aminopeptidase) (Tripeptidyl-peptidase I) (TPP-I)	1122412358.05	1085345904.35	1163492606.07	1402370814.04	1119698118.59	1355029057.19
Q9QXX4	Calcium-binding mitochondrial carrier protein Aralar2 (Citrin) (Mitochondrial aspartate glutamate carrier 2) (Solute carrier family 25 member 13)	12581044371.3	13545570703.14	13318486654.26	14110258363.71	13846287727.93	13902066167.85
P67984	60S ribosomal protein L22 (Heparin-binding protein HBp15)	1539910864.23	1713518695.12	1760211756.1	1525043882.59	1725765748.42	1695165765.36
Q9QZD9	Eukaryotic translation initiation factor 3 subunit I (eIF3i) (Eukaryotic translation initiation factor 3 subunit 2) (TGF-beta receptor-interacting protein 1) (TRIP-1) (eIF-3-beta) (eIF3 p36)	484095048.19	489127327.4	515028479.37	550776621.48	546386439.6	540921989.9
Q9DCQ2	Putative L-aspartate dehydrogenase (EC 1.4.1.21) (Aspartate dehydrogenase domain-containing protein)	959569421.57	1104160362.33	1060030867.78	931788165.48	1057260339.52	1091435189.63
Q9CWK8	Sorting nexin-2	83369902.36	82921492.77	73725937.09	75923809.1	115286945.52	105856085.04
P12787	Cytochrome c oxidase subunit 5A, mitochondrial (Cytochrome c oxidase polypeptide Va)	1174318973.27	1215099866.32	1028419840.42	1340364506.79	1346598516.61	1465554585.95
P24549	Aldehyde dehydrogenase 1A1 (EC 1.2.1.19) (EC 1.2.1.28) (EC 1.2.1.3) (EC 1.2.1.36) (3-deoxyglucosone dehydrogenase) (ALDH-E1) (ALHDII) (Aldehyde dehydrogenase family 1 member A1) (Aldehyde dehydrogenase, cytosolic) (Retinal dehydrogenase 1) (RALDH 1) (RalDH1)	1361535707.49	1541762076.49	1511429658.37	1422435529.38	1486961253.25	1474120947.82
Q8QZY9	Splicing factor 3B subunit 4	42908026.28	41835757.27	35634602.14	49299920.77	56412252.57	50075000.11
G5E850	Cytochrome b5	645940150.49	565638585.52	528520815.09	928222569.71	689523939.75	798729009.77
P35293	Ras-related protein Rab-18	1220903814.75	1156826396.76	1319597918.86	1388954500.59	1442485017.74	1345915934.24
Q3UQ44	Ras GTPase-activating-like protein IQGAP2	5186166834.35	5390486291.21	5482593578.9	5894674148.19	5798117545.32	5716872157.0
D3Z7X0	Acyl-Coenzyme A dehydrogenase family, member 12	123426574.75	92966609.67	102362521.16	161295434.03	147042150.44	166156539.27
Q8VHM5	Heterogeneous nuclear ribonucleoprotein R	367272408.79	391578592.93	394259854.96	412753879.35	385805309.33	419427038.95
Q9DBH5	Vesicular integral-membrane protein VIP36 (Lectin mannose-binding 2) (Vesicular integral-membrane protein 36) (VIP36)	17173042498.85	17578374374.09	18964788489.31	20411630616.34	17581954642.38	19148760681.87
Q80X82	Symplekin	132475507.8	141341298.99	163160323.63	162486103.24	112452067.9	144576814.97
Q80VP1	Epsin-1 (EPS-15-interacting protein 1) (Intersectin-EH-binding protein 1) (Ibp1)	129082492.61	116837754.39	112140403.72	154101272.87	162527599.69	155596704.79
E9PW43	Predicted pseudogene 10320	810007072.98	984498804.31	761981273.88	877724291.38	964981473.63	826259683.55
Q9Z0V7	Mitochondrial import inner membrane translocase subunit Tim17-B	92009875.94	98235962.08	103335936.66	103062751.85	94289858.91	103074225.97
Q99PV0	Pre-mRNA-processing-splicing factor 8 (Splicing factor Prp8)	2733975166.75	2734747865.92	2819560404.34	3145404143.99	3070058644.9	3120589640.11
Q8K1E0	Syntaxin-5	134101422.26	124568107.48	186566495.78	141935426.33	174696709.79	104583725.73
P10605	Cathepsin B (EC 3.4.22.1) (Cathepsin B1) [Cleaved into: Cathepsin B light chain; Cathepsin B heavy chain]	1459091689.14	1561160974.72	1550555182.37	1738705142.86	1632751691.44	1470600910.5
Q91ZA3	Propionyl-CoA carboxylase alpha chain, mitochondrial (PCCase subunit alpha) (EC 6.4.1.3) (Propanoyl-CoA:carbon dioxide ligase subunit alpha)	9128373281.48	9151886199.77	9395883989.12	10648472891.03	10173957116.34	10317948801.94
Q78PY7	Staphylococcal nuclease domain-containing protein 1 (EC 3.1.31.1) (100 kDa coactivator) (p100 co-activator)	2973450174.29	3269922480.96	3249161637.16	3411586906.68	3176413322.8	3103021527.57
Q9Z2Z6	Mitochondrial carnitine/acylcarnitine carrier protein (Carnitine/acylcarnitine translocase) (CAC) (mCAC) (Solute carrier family 25 member 20)	4061094001.79	4094087296.61	4190197980.21	4381048701.77	4848869660.19	4583783225.88
Q8CFX1	GDH/6PGL endoplasmic bifunctional protein [Includes: Hexose-6-phosphate dehydrogenase (Glucose 1-dehydrogenase) (EC 1.1.1.47) (Glucose-6-phosphate dehydrogenase) (EC 1.1.1.363); 6-phosphogluconolactonase (6PGL) (EC 3.1.1.31)]	3116501918.24	3179766609.3	3528949343.07	3642054265.05	3099671708.83	3533021841.08
Q91YQ5	Dolichyl-diphosphooligosaccharide--protein glycosyltransferase subunit 1 (Dolichyl-diphosphooligosaccharide--protein glycosyltransferase 67 kDa subunit) (Ribophorin I) (RPN-I) (Ribophorin-1)	9441861908.3	9781206742.87	9603100725.83	10742689292.91	10848608904.88	10402980639.48
P49312	Heterogeneous nuclear ribonucleoprotein A1 (hnRNP A1) (HDP-1) (Helix-destabilizing protein) (Single-strand-binding protein) (Topoisomerase-inhibitor suppressed) (hnRNP core protein A1) [Cleaved into: Heterogeneous nuclear ribonucleoprotein A1, N-terminally processed]	3192809936.1	3118434193.44	3126158279.8	3795074970.16	3610829162.36	3708188066.18
Q9DCH4	Eukaryotic translation initiation factor 3 subunit F (eIF3f) (Deubiquitinating enzyme eIF3f) (EC 3.4.19.12) (Eukaryotic translation initiation factor 3 subunit 5) (eIF-3-epsilon) (eIF3 p47)	379222960.26	381016445.81	420636527.25	472963860.86	399641686.22	390903120.5
P61211	ADP-ribosylation factor-like protein 1	88020026.08	65177614.11	78838484.93	106373513.33	116497296.58	109959878.22
Q9Z2E1	Methyl-CpG-binding domain protein 2 (Methyl-CpG-binding protein MBD2)	25588294.34	24148981.85	25859630.8	22817211.27	31227157.9	34888093.67
Q8VBT0	Thioredoxin-related transmembrane protein 1 (Thioredoxin domain-containing protein 1)	430301399.36	441008026.48	839496704.91	346352090.81	346319102.1	389656912.94
Q7TPM9	Myotubularin-related protein 10 (Inactive phosphatidylinositol 3-phosphatase 10)	5028914.36	6041035.59	5700741.47	5707605.91	5271951.65	4701273.05
Q8BTN3	Transport and Golgi organization 2 homolog	732268858.17	791998798.33	857172544.33	850033140.65	733782264.8	757457017.87
Q91VX2	Ubiquitin-associated protein 2 (UBAP-2) (Protein lingerer homolog 1) (mLig-1)	36810535.48	36632985.33	37500908.58	42077956.35	35425358.82	48447215.84
Q9CR96	Transmembrane protein 208	33225477.28	36202365.2	33248146.86	90163697.18	16338020.58	21816002.53
B2RY56	RNA-binding protein 25 (RNA-binding motif protein 25)	915658798.71	940389544.4	923578172.2	900548019.02	1125658081.38	1083577021.18
Q9DCB8	Iron-sulfur cluster assembly 2 homolog, mitochondrial (HESB-like domain-containing protein 1)	21828390.13	37083958.3	29292943.35	12078572.23	32687284.18	8438420.51
Q8C129	Leucyl-cystinyl aminopeptidase (Cystinyl aminopeptidase) (EC 3.4.11.3) (Oxytocinase) (OTase)	353595981.43	361044905.84	360752966.3	466256171.79	387720258.56	346208989.36
A0A1L1STC6	Nesprin-1	220908756.86	189435094.33	210338091.68	293289353.16	243340686.17	261556350.57
Q8C4J7	Transducin beta-like protein 3	529804601.67	521221809.09	519413370.02	693124039.29	573897929.26	569396807.15
P69566	Ran-binding protein 9 (RanBP9) (B-cell antigen receptor Ig beta-associated protein 1) (IBAP-1) (Ran-binding protein M) (RanBPM)	12531812.59	12730384.32	18145561.89	13378660.71	10642960.82	13510217.88
A8DUK4	Beta-globin (Globin a1) (Hemoglobin, beta adult s chain) (Hemoglobin, beta adult t chain)	269752092.95	252219678.61	232972077.67	330307093.89	331105565.77	314538864.89
Q9D125	28S ribosomal protein S25, mitochondrial (MRP-S25) (S25mt)	555982983.36	528192774.26	524946505.15	601293842.74	673771343.97	685440314.38
Q8CGF5	TLC domain-containing protein 4 (Transmembrane protein 56)	3489897.79	3111364.81	2875122.02	5815055.71	3499307.19	3605409.92
E9PXY8	Ubiquitin carboxyl-terminal hydrolase 7 (EC 3.4.19.12) (Ubiquitin thioesterase 7) (Ubiquitin-specific-processing protease 7)	470756393.56	599340430.1	537340072.75	398914533.57	562074035.11	465447482.39
Q9DBB8	Trans-1,2-dihydrobenzene-1,2-diol dehydrogenase (EC 1.3.1.20) (D-xylose 1-dehydrogenase) (D-xylose-NADP dehydrogenase) (EC 1.1.1.179) (Dimeric dihydrodiol dehydrogenase)	207407288.28	198678635.11	184627565.3	262227322.62	230029062.04	248283831.2
Q8N7N5	DDB1- and CUL4-associated factor 8 (WD repeat-containing protein 42A)	41884179.28	42166676.83	43080812.83	50286343.39	42097656.03	49732778.96
P35980	60S ribosomal protein L18	2320091736.49	2256126842.73	2160551013.35	2610332488.0	2745945377.32	2798702399.57
A2AL50	Alkylglycerone-phosphate synthase (Alkyl-DHAP synthase) (EC 2.5.1.26)	158643492.91	158999270.83	142275427.07	180903755.75	183972030.91	193307408.45
Q80ZK0	28S ribosomal protein S10, mitochondrial (MRP-S10) (S10mt)	298751640.53	252795981.79	314073614.91	323432523.3	351778443.51	376270924.62
Q9CQX2	Cytochrome b5 type B (Cytochrome b5 outer mitochondrial membrane isoform)	2315494457.89	2380992181.88	2079299169.09	2882998244.88	2648174520.68	2549925806.96
P51658	Estradiol 17-beta-dehydrogenase 2 (EC 1.1.1.62) (17-beta-hydroxysteroid dehydrogenase type 2) (17-beta-HSD 2) (Testosterone 17-beta-dehydrogenase) (EC 1.1.1.239)	4226256023.58	4296170823.06	4238357505.44	5020844683.61	4562985400.66	4795522584.19
Q3UNX5	Acyl-coenzyme A synthetase ACSM3, mitochondrial (EC 6.2.1.2) (Acyl-CoA synthetase medium-chain family member 3) (Butyrate--CoA ligase 3) (Butyryl-coenzyme A synthetase 3) (Middle-chain acyl-CoA synthetase 3) (Propionate--CoA ligase) (EC 6.2.1.17) (Protein SA homolog)	753836868.31	783599246.72	749980473.3	836418423.49	806162130.13	909043154.24
Q69Z99	Zinc finger protein 512	16103365.98	3564180.53	20196996.79	19528226.65	14693858.66	28913090.86
Q6GQT1	Alpha-2-macroglobulin-P (Alpha-2-macroglobulin)	27988528.83	25681817.2	28933650.46	34288938.34	25750566.12	36962565.01
Q9CY27	Very-long-chain enoyl-CoA reductase (EC 1.3.1.93) (Synaptic glycoprotein SC2) (Trans-2,3-enoyl-CoA reductase) (TER)	1840589593.57	1722024974.73	1550224356.98	2116492552.57	2323286868.8	2233256543.91
Q8BGH2	Sorting and assembly machinery component 50 homolog	1391215856.94	1409702457.07	1470106744.18	1574663757.78	1537254798.86	1549575218.2
Q9DB77	Cytochrome b-c1 complex subunit 2, mitochondrial (Complex III subunit 2) (Core protein II) (Ubiquinol-cytochrome-c reductase complex core protein 2)	11365722385.28	11336614069.54	11805554327.83	12545554444.92	12381768016.06	13494023156.27
Q9R1P4	Proteasome subunit alpha type-1 (Macropain subunit C2) (Multicatalytic endopeptidase complex subunit C2) (Proteasome component C2) (Proteasome nu chain)	979712302.01	937425948.22	988962679.22	1207945635.46	1099149022.82	1069940003.19
Q8K003	Translation machinery-associated protein 7 (Coiled-coil domain-containing protein 72)	23667780.93	22851451.49	22555866.01	27441795.11	25380968.41	29807135.71
O88533	Aromatic-L-amino-acid decarboxylase (AADC) (EC 4.1.1.28) (DOPA decarboxylase) (DDC)	59161576.75	72305729.69	64894989.38	64858235.15	62536485.21	56628814.29
Q9D6M3	Mitochondrial glutamate carrier 1 (GC-1) (Glutamate/H(+) symporter 1) (Solute carrier family 25 member 22)	2375649573.98	2402278827.81	2627442549.42	2626043257.04	2522563789.62	2695594597.06
G3UVU2	Splicing factor 3A subunit 2	564268090.14	467696257.4	400398086.92	731437379.27	709302352.39	730872761.12
P51860	Nucleosome assembly protein 1-like 2 (Brain-specific protein, X-linked)	48520041.38	57983446.6	51254021.2	53794142.82	53610649.19	46532616.25
Q8BP71	RNA binding protein fox-1 homolog 2 (Fox-1 homolog B) (Fox-1 homolog Fxh) (Hexaribonucleotide-binding protein 2) (RNA-binding motif protein 9) (RNA-binding protein 9)	19097312.0	23829822.02	23831898.37	21679687.71	15945530.2	18600199.85
P43274	Histone H1.4 (H1 VAR.2) (H1e)	2836535384.03	3049214605.72	2883184951.52	2448731665.28	4016015028.96	2950147540.08
Q6NZD2	Sorting nexin-1	207812167.79	201885855.81	226620284.42	203472143.72	247417223.49	245348122.73
P33267	Cytochrome P450 2F2 (EC 1.14.14.-) (CYPIIF2) (Cytochrome P450-NAH-2) (Naphthalene dehydrogenase) (Naphthalene hydroxylase)	8900249552.25	9255556139.82	9488630775.73	9731189671.37	9618751132.42	10108029960.96
Q9CPX4	Ferritin	982525308.63	946665637.84	895447258.22	1143450350.1	1155682739.79	1166186684.38
Q9D1B9	39S ribosomal protein L28, mitochondrial (L28mt) (MRP-L28)	899306835.04	1015985438.05	1074209378.34	912117872.87	965652386.19	911046599.03
P06801	NADP-dependent malic enzyme (NADP-ME) (EC 1.1.1.40) (Malic enzyme 1)	649922825.1	729581435.04	751595190.7	733687634.22	685017152.26	625251967.29
Q9Z1R4	Uncharacterized protein C6orf47 homolog	50342174.86	72847805.45	89790923.16	29685013.95	44549004.74	38644988.08
B7ZNX6	Erbb2ip protein (Erbin)	2917862179.11	2619039700.71	2266969436.08	3548561941.55	3566365071.49	3721683897.2
P62137	Serine/threonine-protein phosphatase PP1-alpha catalytic subunit (PP-1A) (EC 3.1.3.16)	239034234.4	254761876.77	247363788.35	278961448.54	242631428.62	270127333.55
D3YY07	Palmitoyltransferase (EC 2.3.1.225) (Fragment)	28116937.31	25339761.26	27006589.44	35107662.81	31253924.05	33115785.21
G5E8I8	Calcium homeostasis endoplasmic reticulum protein	203886596.9	166068788.01	187627080.75	233396129.36	254043410.11	257956548.39
Q91Z78	BCL2/adenovirus E1B 19 kDa protein-interacting protein 3-like (SNix)	25687314.11	28013874.0	28848341.61	33870794.79	23917068.42	24579485.87
Q7TNC4	Putative RNA-binding protein Luc7-like 2 (CGI-74 homolog)	54736392.88	57520799.72	61386864.48	42643038.71	65456318.4	69158144.6
Q8CG76	Aflatoxin B1 aldehyde reductase member 2 (EC 1.1.1.n11) (Succinic semialdehyde reductase) (SSA reductase)	1495685952.92	1524072096.52	1691833678.72	1702573459.77	1606387568.38	1572190300.69
Q569Z5	Probable ATP-dependent RNA helicase DDX46 (EC 3.6.4.13) (DEAD box protein 46)	903040993.9	979096186.84	893284189.36	942742613.21	1036842914.25	1030712453.09
Q91WL5	Cytochrome P450 4A12A (EC 1.14.14.1) (CYPIVA12)	165003609.04	152831257.52	165842614.87	157206835.62	238226218.01	176289312.57
P62835	Ras-related protein Rap-1A (EC 3.6.5.2) (Ras-related protein Krev-1)	109506480.92	86254408.4	103966379.99	155902537.35	118904588.45	125400890.38
Q6PAR5	GTPase-activating protein and VPS9 domain-containing protein 1 (GAPex-5) (Rab5-activating protein 6)	12112602.25	13808862.55	12925165.03	21754932.25	9090554.28	8086253.09
Q99J23	GH3 domain-containing protein	25774932.81	21095395.51	27177952.57	30364672.2	32499958.84	27895840.75
Q9CYS6	Uncharacterized protein C2orf72 homolog	9296784.37	4435728.59	14571709.62	21410806.36	12861415.1	10796397.44
P36552	Oxygen-dependent coproporphyrinogen-III oxidase, mitochondrial (COX) (Coprogen oxidase) (Coproporphyrinogenase) (EC 1.3.3.3)	1817719225.58	1690239645.76	1853998584.72	2171701487.3	2047274176.29	2046598227.7
P10649	Glutathione S-transferase Mu 1 (EC 2.5.1.18) (GST 1-1) (GST class-mu 1) (Glutathione S-transferase GT8.7) (pmGT10)	4848286086.01	5081861878.4	5534653809.46	4654772690.49	5463388040.19	5481395334.77
Q60936	Atypical kinase COQ8A, mitochondrial (EC 2.7.-.-) (Chaperone activity of bc1 complex-like) (Chaperone-ABC1-like) (Coenzyme Q protein 8A) (aarF domain-containing protein kinase 3)	2582612808.31	2934282132.18	2966243623.84	2970540293.29	2667394958.09	2445018999.13
Q9DD20	Thiol S-methyltransferase METTL7B (Methyltransferase-like protein 7B) (EC 2.1.1.9)	851197447.79	686601735.28	843051301.46	1024639884.33	1068099331.58	963261750.69
P10810	Monocyte differentiation antigen CD14 (Myeloid cell-specific leucine-rich glycoprotein) (CD antigen CD14)	627506533.79	673531359.31	746323273.03	733658528.97	617674846.14	625906167.71
Q9ERK4	Exportin-2 (Exp2) (Chromosome segregation 1-like protein) (Importin-alpha re-exporter)	270590815.2	250488211.82	333340435.18	315708992.82	281961003.74	281820579.7
E9QAS5	DNA helicase (EC 3.6.4.12)	658893648.54	682220574.3	713610347.22	753619504.94	685169686.95	726088192.71
P23591	GDP-L-fucose synthase (EC 1.1.1.271) (GDP-4-keto-6-deoxy-D-mannose-3,5-epimerase-4-reductase) (Protein FX) (Red cell NADP(H)-binding protein) (Transplantation antigen P35B) (Tum-P35B antigen)	19797785.29	33982111.64	20549226.29	4810270.65	25464554.41	22573828.04
A0A0R4J0S3	Reticulon-4-interacting protein 1, mitochondrial	314607580.65	334880396.73	309348965.51	318803818.07	385994253.64	348380918.44
L7N466	5-formyltetrahydrofolate cyclo-ligase (EC 6.3.3.2)	197334871.09	242187359.9	231693184.46	218646836.29	189169340.41	186999285.44
P61255	60S ribosomal protein L26 (Silica-induced gene 20 protein) (SIG-20)	2246543260.45	2155300124.13	2290289709.2	2453852453.78	2515714817.45	2696337446.26
Q8BH24	Transmembrane 9 superfamily member 4	1409222088.62	1454084686.1	1404267140.4	1691879475.92	1351266576.71	1701216223.14
P97304	DNA-directed RNA polymerases I and III subunit RPAC2 (RNA polymerases I and III subunit AC2) (AC19) (DNA-directed RNA polymerase I subunit D) (RNA polymerase I 16 kDa subunit) (RPA16)	16668492.54	21053146.44	21682682.84	15961524.45	13705683.07	17977242.06
Q921G7	Electron transfer flavoprotein-ubiquinone oxidoreductase, mitochondrial (ETF-QO) (ETF-ubiquinone oxidoreductase) (EC 1.5.5.1) (Electron-transferring-flavoprotein dehydrogenase) (ETF dehydrogenase)	9574379048.45	9703336335.72	9402721124.57	11082758117.21	10558550765.92	10861780352.97
Q61029	Lamina-associated polypeptide 2, isoforms beta/delta/epsilon/gamma (Thymopoietin isoforms beta/delta/epsilon/gamma) (TP beta/delta/epsilon/gamma)	611591812.83	594474282.7	713756735.08	621730777.39	686065612.72	684432714.24
Q8R1B4	Eukaryotic translation initiation factor 3 subunit C (eIF3c) (Eukaryotic translation initiation factor 3 subunit 8) (eIF3 p110)	1500078896.83	1502878552.82	1625283766.56	1682422018.91	1610294188.63	1669573593.19
A0A5K1VVS7	Protein unc-45 homolog A	12477538.98	13740613.29	13556686.23	12112710.81	15423270.71	12484836.97
P63082	V-type proton ATPase 16 kDa proteolipid subunit (V-ATPase 16 kDa proteolipid subunit) (PL16) (Vacuolar proton pump 16 kDa proteolipid subunit)	74894713.05	71790637.2	75540421.11	103620128.49	66393983.02	86327032.3
Q8C079	Striatin-interacting protein 1 (Protein FAM40A)	37719130.71	42463750.84	39320165.03	36543773.49	43096756.11	42037607.17
Q91ZE0	Trimethyllysine dioxygenase, mitochondrial (EC 1.14.11.8) (Epsilon-trimethyllysine 2-oxoglutarate dioxygenase) (TML hydroxylase) (TML-alpha-ketoglutarate dioxygenase) (TML dioxygenase) (TMLD)	228971963.85	246898740.59	226004403.4	258849568.61	243794278.98	258394580.15
P62751	60S ribosomal protein L23a	2159697656.1	2352110841.83	2206477526.69	2456945025.07	2319958883.41	2307617041.36
O08997	Copper transport protein ATOX1 (Metal transport protein ATX1)	5167442.26	7156281.18	11144223.14	10057763.83	8184455.07	5426116.45
F8VPU2	FERM, ARHGEF and pleckstrin domain-containing protein 1 (FERM, RhoGEF and pleckstrin domain-containing protein 1)	965238427.31	929279648.88	1037315047.68	1083197298.47	1054661334.97	1095393826.98
Q8C0D5	Elongation factor-like GTPase 1 (Elongation factor Tu GTP-binding domain-containing protein 1) (Elongation factor-like 1) (Protein FAM42A)	150649444.01	124444920.22	124629531.5	183567413.56	184082747.7	191548198.05
Q9WV55	Vesicle-associated membrane protein-associated protein A (VAMP-A) (VAMP-associated protein A) (VAP-A) (33 kDa VAMP-associated protein) (VAP-33)	1755969683.19	2054829415.47	1966319166.92	1678332129.36	1888158735.73	1889417003.81
Q61048	WW domain-binding protein 4 (WBP-4) (Formin-binding protein 21) (WW domain-containing-binding protein 4)	11156553.34	9923151.55	9225120.12	14243223.33	11885692.85	14622150.7
Q9CWU9	Nucleoporin Nup37 (Nup107-160 subcomplex subunit Nup37)	123223348.63	143277844.87	140668929.59	118683493.43	129194129.39	133293486.97
A2BE93	Protein SET (Fragment)	506022484.32	522503856.28	560425964.15	588073438.48	517857558.2	539060320.36
Q9CR11	YEATS domain-containing protein 4 (Glioma-amplified sequence 41 homolog) (Gas41)	3465195.12	2810375.57	4243281.96	6697115.42	6057881.38	5518696.56
Q9Z0W3	Nuclear pore complex protein Nup160 (160 kDa nucleoporin) (Gene trap locus 1-13 protein) (GTL-13) (Nucleoporin Nup160)	1033973984.69	1141484414.46	1451922908.03	1006737629.9	906065987.87	1084398441.02
Q8K2C6	NAD-dependent protein deacylase sirtuin-5, mitochondrial (EC 2.3.1.-) (Regulatory protein SIR2 homolog 5) (SIR2-like protein 5)	115187515.77	123685565.74	110503696.63	125229701.35	135824778.66	124230215.89
Q9JK42	[Pyruvate dehydrogenase (acetyl-transferring)] kinase isozyme 2, mitochondrial (EC 2.7.11.2) (Pyruvate dehydrogenase kinase isoform 2) (PDH kinase 2)	62051333.96	71699205.93	77404273.19	95334140.91	42456629.27	48511405.7
Q04750	DNA topoisomerase 1 (EC 5.6.2.1) (DNA topoisomerase I)	619316193.75	645599887.56	683878430.81	676054741.11	687071170.89	641644178.1
P61514	60S ribosomal protein L37a	482399857.97	386571190.67	507631281.8	591214292.49	549632874.15	554975767.24
Q8K0C4	Lanosterol 14-alpha demethylase (LDM) (EC 1.14.14.154) (CYPLI) (Cytochrome P450 51A1) (Cytochrome P450-14DM) (Cytochrome P45014DM) (Cytochrome P450LI) (Sterol 14-alpha demethylase)	1242384966.99	1319485785.67	1250956125.53	1391193751.44	1338823845.99	1381120967.36
Q8K224	RNA cytidine acetyltransferase (EC 2.3.1.-) (18S rRNA cytosine acetyltransferase) (N-acetyltransferase 10)	7243885314.59	8600210161.55	7535703951.54	6747726106.77	8139313244.73	7977910603.73
Q9ESW4	Acylglycerol kinase, mitochondrial (EC 2.7.1.107) (EC 2.7.1.138) (EC 2.7.1.94) (Multiple substrate lipid kinase) (MuLK) (Multi-substrate lipid kinase)	1620875223.92	1682547608.74	1329145706.69	1925554516.45	1921522801.23	1835728033.25
Q9R1R8	Retinol dehydrogenase 11 (UBE-1b)	1091494946.88	1129916519.21	1064529903.34	1230533689.63	1189800957.41	1249982768.37
P50171	(3R)-3-hydroxyacyl-CoA dehydrogenase (EC 1.1.1.n12) (17-beta-hydroxysteroid dehydrogenase 8) (17-beta-HSD 8) (3-ketoacyl-[acyl-carrier-protein] reductase alpha subunit) (KAR alpha subunit) (3-oxoacyl-[acyl-carrier-protein] reductase) (Estradiol 17-beta-dehydrogenase 8) (EC 1.1.1.62) (Protein Ke6) (Ke-6) (Testosterone 17-beta-dehydrogenase 8) (EC 1.1.1.239)	1869458685.64	2136386553.84	1870133197.68	1982643081.81	2026367970.13	2040490863.36
P56654	Cytochrome P450 2C37 (EC 1.14.14.1) (CYPIIC37)	129669820.82	135279779.84	117075720.07	145611471.99	150416417.95	147714557.59
Q9JKY7	Cytochrome P450 (EC 1.14.14.-)	1215421757.57	1203349004.08	1279566492.92	1494238187.09	1243949938.39	1312461450.13
Q8CI11	Guanine nucleotide-binding protein-like 3 (Nucleolar GTP-binding protein 3) (Nucleostemin)	150272463.08	183748091.95	197029898.7	108355706.04	156737133.22	165134861.14
E9Q414	Apolipoprotein B-100 (Apo B-100) [Cleaved into: Apolipoprotein B-48 (Apo B-48)]	1665242984.01	1941491824.46	1731489330.77	1725722647.43	1710431491.37	1850777529.27
A0A5H1ZRL7	Transformation-related protein 53-binding protein 1	510035390.69	514667192.63	731345640.57	507736643.56	490331021.53	507976748.17
Q60931	Voltage-dependent anion-selective channel protein 3 (VDAC-3) (mVDAC3) (Outer mitochondrial membrane protein porin 3)	2899245645.06	2902576891.87	2730037816.4	3363386680.65	3178472089.64	3382883380.49
A0A1L1SSA8	Transmembrane protein 205 (Fragment)	1405487747.51	1511584390.23	1645486263.44	1412003872.24	1531828949.08	1460771130.92
Q3UC82	DNA ligase (EC 6.5.1.1)	76538419.78	78009651.19	81733827.57	65570647.79	83962103.81	101625726.04
Q8BG05	Heterogeneous nuclear ribonucleoprotein A3 (hnRNP A3)	6407986209.47	6596429958.85	6733488969.99	6905588056.99	6981922111.15	7185552382.37
Q01237	3-hydroxy-3-methylglutaryl-coenzyme A reductase (HMG-CoA reductase) (EC 1.1.1.34)	309231685.39	373548986.54	278278788.48	316790192.45	370156995.57	320972975.84
Q922V4	Pleiotropic regulator 1	265620444.86	249353489.53	282045168.35	265042134.17	287789377.26	340478555.7
Q9JIS8	Solute carrier family 12 member 4 (Electroneutral potassium-chloride cotransporter 1) (Erythroid K-Cl cotransporter 1) (mKCC1)	234098923.8	243747579.85	243121117.83	256154616.06	247862036.87	265868799.71
Q8R0W0	Epiplakin	8751095439.86	8409433515.88	8265762487.87	9987304054.42	10098194933.82	10126410811.88
P83887	Tubulin gamma-1 chain (Gamma-1-tubulin) (Gamma-tubulin complex component 1) (GCP-1)	20819543.96	18055083.7	23166094.95	30116458.44	26389343.57	13969429.04
Q64727	Vinculin (Metavinculin)	2581429338.37	2871666256.46	2956075123.75	2593300421.36	2664820172.86	2792644118.08
Q3TAQ9	WD repeat domain 36	293013300.37	279927223.9	326004001.09	351286580.11	307277693.22	308404601.37
Q9D8T7	SRA stem-loop-interacting RNA-binding protein, mitochondrial	428325287.91	392931425.01	383098149.84	485942419.91	497033053.87	532859692.8
Q8R3K3	Pentatricopeptide repeat-containing protein 2, mitochondrial	73940177.86	75128407.04	79220097.56	62869557.6	93113339.4	86082396.04
P07361	Alpha-1-acid glycoprotein 2 (AGP 2) (Orosomucoid-2) (OMD 2)	15948920.75	13641175.5	12292473.55	18247987.36	19354070.76	21609330.01
P62317	Small nuclear ribonucleoprotein Sm D2 (Sm-D2) (snRNP core protein D2)	1204491715.33	1220414435.84	1308527423.1	1405244986.1	1181939719.38	1346065148.01
A0A0G2JF72	Cold shock domain-containing protein E1	500071089.36	617619669.19	562825107.21	505716006.99	507466334.05	493912387.21
P08226	Apolipoprotein E (Apo-E)	5707493363.01	5908038818.32	5856260738.53	6439306693.74	6175014126.69	6207863588.35
Q8K1G9	RNA helicase (EC 3.6.4.13)	10282503.55	10027063.85	10940962.82	6779715.64	8550322.9	18763596.02
Q8QZV7	Integrator complex subunit 13 (Cell cycle regulator Mat89Bb homolog) (Protein asunder homolog) (Spermatogenesis-associated protein 30)	62400847.67	79227747.0	104952912.27	53236927.02	45966961.73	54073305.22
Q9QZ88	Vacuolar protein sorting-associated protein 29 (Vesicle protein sorting 29)	139043042.76	145439452.8	179128843.35	134495150.91	147157154.97	140721506.43
G3X9M0	28S ribosomal protein S29, mitochondrial	535133546.24	591793317.16	587474902.85	679907120.05	496926162.37	516281787.95
Q9R112	Sulfide:quinone oxidoreductase, mitochondrial (SQOR) (EC 1.8.5.8) (Sulfide quinone oxidoreductase)	3530555194.46	3383503432.31	3540407154.8	4308127991.67	3802097844.63	3865090307.69
Q8R0Y6	Cytosolic 10-formyltetrahydrofolate dehydrogenase (10-FTHFDH) (FDH) (EC 1.5.1.6) (Aldehyde dehydrogenase family 1 member L1)	10436392145.84	10618193074.74	10520536768.54	11778720028.39	11141622326.57	11830958717.71
P97450	ATP synthase-coupling factor 6, mitochondrial (ATPase subunit F6) (ATP synthase peripheral stalk subunit F6)	284217220.34	282877042.29	287451655.98	345286250.16	278783184.48	327781391.78
Q3THW5	Histone H2A.V (H2A.F/Z) (H2A.Z variant histone 2)	1231081763.85	1148163011.49	1034239083.55	1609838519.59	1365318747.17	1419363954.59
Q9D1P4	Cysteine and histidine-rich domain-containing protein 1 (CHORD domain-containing protein 1) (CHORD-containing protein 1) (Chp-1) (Protein morgana)	196155894.45	191424839.39	179943920.65	233165318.1	218975277.49	225319905.75
P97376	Protein FRG1 (FSHD region gene 1 protein)	56385784.08	70107468.15	79750427.08	55380927.53	47035964.44	51575306.31
Q8VHE0	Translocation protein SEC63 homolog	979495970.33	987311009.87	982373376.02	1129636452.41	1079524577.08	1062802421.77
Q9DCD0	6-phosphogluconate dehydrogenase, decarboxylating (EC 1.1.1.44)	25702673067.95	29653123864.87	27243052083.15	30035541396.84	26434532406.48	24464870751.33
Q64511	DNA topoisomerase 2-beta (EC 5.6.2.2) (DNA topoisomerase II, beta isozyme)	443526294.64	471960808.34	607509063.07	444881643.9	466556348.1	392637781.72
Q8QZS1	3-hydroxyisobutyryl-CoA hydrolase, mitochondrial (EC 3.1.2.4) (3-hydroxyisobutyryl-coenzyme A hydrolase) (HIB-CoA hydrolase) (HIBYL-CoA-H)	3806653710.25	4287724056.91	3756557479.09	4195873974.43	4000709061.38	4145083303.4
Q9CQU3	Protein RER1	221845277.55	220333078.4	216814612.25	242709349.7	257506795.24	248498308.39
Q8BUE4	Ferroptosis suppressor protein 1 (FSP1) (EC 1.6.5.-) (Apoptosis-inducing factor homologous mitochondrion-associated inducer of death) (AMID) (p53-responsive gene 3 protein)	114271866.24	120605605.33	124018494.61	99318125.04	158625952.16	108701971.7
P97352	Protein S100-A13 (S100 calcium-binding protein A13)	301364607.28	313142727.27	296993267.61	331652070.33	322897640.64	346061639.73
H3BJ51	All-trans-retinol 13,14-reductase	151449537.25	160736608.5	147717110.94	156923802.17	168564564.52	175395200.22
D3YWY6	Mitochondrial pyruvate carrier	568704206.51	558273230.38	551504392.97	591636450.45	657376955.73	677709520.2
Q8BUY5	Complex I assembly factor TIMMDC1, mitochondrial (Translocase of inner mitochondrial membrane domain-containing protein 1) (TIMM domain containing-protein 1)	442837219.47	405725068.84	390613166.0	491892931.76	587621345.1	484009375.89
Q99JX7	Nuclear RNA export factor 1 (Tip-associated protein) (Tip-associating protein) (mRNA export factor TAP)	261744882.75	305795242.9	315586553.41	277773177.6	221684552.19	283028984.23
Q6DFW4	Nucleolar protein 58 (MSSP) (Nucleolar protein 5) (SIK-similar protein)	1155020377.95	1099360873.15	1052045848.71	1402297749.77	1234744627.81	1373580848.61
Q5F285	Transmembrane protein 256	580310380.93	572350571.91	655316914.63	668889336.36	587883433.93	619637194.82
A2ADY9	Protein DDI1 homolog 2 (EC 3.4.23.-)	118464993.68	128746549.03	130562483.41	133778648.4	116443083.25	124513665.54
A0A1W2P7A1	40S ribosomal protein S12	257076940.55	284564463.15	325381061.86	247728147.59	262516531.57	257969644.47
E9PY39	Predicted gene 20431	166244191.23	176738105.19	157595709.35	206226965.36	165157318.02	182358129.2
Q9WUD0	Cytochrome P450 (EC 1.14.14.1)	102511486.54	103831089.3	96747518.14	128024168.76	106713732.16	111960945.94
A0A0R4J0J8	Cytospin-A	63865041.69	69375760.53	68048804.32	53753268.38	77719539.38	72323778.7
Q99J39	Malonyl-CoA decarboxylase, mitochondrial (MCD) (EC 4.1.1.9)	1201446544.77	1159150903.91	1272671286.26	1458348527.51	1211071250.62	1316089906.73
Q9D1P0	39S ribosomal protein L13, mitochondrial (L13mt) (MRP-L13)	334237072.05	317051403.57	356030269.41	428409853.91	313390589.92	370174740.03
Q9Z1N5	Spliceosome RNA helicase Ddx39b (EC 3.6.4.13) (56 kDa U2AF65-associated protein) (DEAD box protein UAP56) (HLA-B-associated transcript 1 protein)	383494358.49	364430613.64	431682463.13	458214516.41	407844278.95	386587304.52
Q9QYI6	DnaJ homolog subfamily B member 9 (Endoplasmic reticulum DNA J domain-containing protein 4) (ER-resident protein ERdj4) (ERdj4) (mDj7)	65487771.7	69988070.02	78548767.39	81052792.22	59899257.01	61122504.34
Q8BJL9	UDP-glucuronosyltransferase (EC 2.4.1.17)	919490351.85	892685233.09	917993427.67	1475416549.69	794155600.96	830639816.35
F6SPK0	Ubiquitin-conjugating enzyme E2 J1 (Fragment)	216046194.59	218718518.36	209958856.97	206635142.51	249392743.06	267325461.44
P14152	Malate dehydrogenase, cytoplasmic (EC 1.1.1.37) (Cytosolic malate dehydrogenase)	3054746134.47	3361527026.46	3406577601.11	3320059029.73	3151203294.78	3092599335.63
Q8BIV3	Ran-binding protein 6 (RanBP6)	3242433.91	3367376.22	2965293.96	5491314.33	2395978.65	3079804.69
P12815	Programmed cell death protein 6 (ALG-257) (Apoptosis-linked gene 2 protein) (ALG-2) (PMP41)	182814571.96	162331567.44	182532812.61	216558702.32	199109054.34	213016803.39
Q91ZH7	Phospholipase ABHD3 (EC 3.1.1.32) (EC 3.1.1.4) (Abhydrolase domain-containing protein 3) (Lung alpha/beta hydrolase 3) (MmLABH3)	16453340.56	13870288.29	12036880.61	25356858.22	24076891.83	11987162.47
Q6ZQL4	WD repeat-containing protein 43	312554298.87	316327703.63	343925929.46	395955150.91	272645490.21	339948329.36
Q68FD5	Clathrin heavy chain 1	9500400925.67	9551556691.41	10328155639.12	10534593681.71	10197260866.86	10073758835.59
O54804	Choline kinase alpha (CK) (EC 2.7.1.32) (CHETK-alpha) (Ethanolamine kinase) (EK) (EC 2.7.1.82)	62068920.86	73991941.45	57490657.01	55410394.86	75627959.16	68392701.22
D3Z1J5	Palladin (Fragment)	63698947.9	79025620.31	113442597.34	56018975.67	49807613.73	44763271.58
Q62448	Eukaryotic translation initiation factor 4 gamma 2 (eIF-4-gamma 2) (eIF-4G 2) (eIF4G 2) (Novel APOBEC-1 target 1) (Translation repressor NAT1) (p97)	1746643839.55	1824745022.19	1806116827.57	2046568676.99	1934917592.0	1700283805.61
Q9CXE7	Transmembrane emp24 domain-containing protein 5 (p24 family protein gamma-2) (p24gamma2)	504783908.84	571030300.11	468152898.87	556726833.88	544862899.01	549159727.48
Q9EQH2	Endoplasmic reticulum aminopeptidase 1 (EC 3.4.11.-) (ARTS-1) (Adipocyte-derived leucine aminopeptidase) (A-LAP) (Aminopeptidase PILS) (Puromycin-insensitive leucyl-specific aminopeptidase) (PILS-AP) (VEGF-induced aminopeptidase)	947622463.71	915846742.71	1018619300.22	1063072882.15	1012411315.98	1040270964.3
P59999	Actin-related protein 2/3 complex subunit 4 (Arp2/3 complex 20 kDa subunit) (p20-ARC)	754185430.78	757794801.9	854586954.08	903550188.37	734940101.73	773371490.69
P16332	Methylmalonyl-CoA mutase, mitochondrial (MCM) (EC 5.4.99.2) (Methylmalonyl-CoA isomerase)	2481996911.93	2481947671.73	2442552390.31	2816336616.18	2815539509.41	2660127713.02
E9Q109	60S ribosome subunit biogenesis protein NIP7 homolog	529934454.86	628481292.87	693692360.22	512544867.06	534551015.33	467135410.36
Q99LS3	Phosphoserine phosphatase (PSP) (PSPase) (EC 3.1.3.3) (O-phosphoserine phosphohydrolase)	26890843.95	34641397.51	38274214.37	22705376.49	19639203.82	29012521.45
O08688	Calpain-5 (EC 3.4.22.-) (New calpain 3) (nCL-3)	2362934.01	2689321.16	1252801.12	3249168.97	2900173.15	2446766.01
G3X8P9	Aldehyde oxidase 1 (EC 1.2.3.1)	7837433.73	13407185.05	12987467.37	6217108.33	4384247.01	5317019.55
Q9EPA7	Nicotinamide/nicotinic acid mononucleotide adenylyltransferase 1 (NMN/NaMN adenylyltransferase 1) (EC 2.7.7.1) (EC 2.7.7.18) (Nicotinamide mononucleotide adenylyltransferase 1) (NMN adenylyltransferase 1) (Nicotinate-nucleotide adenylyltransferase 1) (NaMN adenylyltransferase 1)	121505039.62	117401335.21	114273450.81	131606312.85	138640198.41	144089909.72
O09167	60S ribosomal protein L21	524075242.37	544106710.31	480721076.05	550133333.64	601746831.52	610218195.4
A0A1Y7VMH3	Serine/threonine-protein kinase VRK1	9132335.42	10928810.87	12279636.45	10490219.45	10726955.39	15255748.62
Q9DCX8	Iodotyrosine deiodinase 1 (IYD-1) (EC 1.21.1.1) (Iodotyrosine dehalogenase 1)	954492710.02	897160875.7	961417454.88	1170692585.46	1053249408.0	995535806.33
A6PWZ2	Eukaryotic translation initiation factor 6 (Fragment)	105447015.72	117343155.93	131840147.66	104427972.15	87889477.38	121853089.9
A0A171KXD3	Protein arginine N-methyltransferase 1	164136002.23	143686256.1	126400589.88	185566140.06	202423562.68	211971432.21
Q3U2P1	Protein transport protein Sec24A (SEC24-related protein A)	136986847.94	117687444.64	136402249.95	146694383.44	158598915.45	168399987.63
Q9JKY0	CCR4-NOT transcription complex subunit 9 (Cell differentiation protein RQCD1 homolog) (Rcd-1) (EPO-induced protein FL10)	10503701.88	10119435.3	10508707.54	10619220.42	9380547.44	24700089.97
Q9WTX2	Interferon-inducible double-stranded RNA-dependent protein kinase activator A (PKR-associated protein X) (PKR-associating protein X) (RAX) (Protein activator of the interferon-induced protein kinase) (Protein kinase, interferon-inducible double-stranded RNA-dependent activator)	53492962.88	76208289.62	62344569.6	44766642.3	52344320.37	50501044.85
H7BX95	Serine/arginine-rich splicing factor 1 (Splicing factor, arginine/serine-rich 1)	1974799679.09	2012272340.8	2013180998.9	2049616914.53	2176388331.22	2257315628.79
Q9Z1Q9	Valine--tRNA ligase (EC 6.1.1.9) (Protein G7a) (Valyl-tRNA synthetase) (ValRS)	988893181.99	1019064465.76	1019645442.53	1063002307.44	1083423399.32	1078750228.58
Q9CQD4	Charged multivesicular body protein 1b-2 (Chromatin-modifying protein 1b-2) (CHMP1b-2)	30306675.71	27224191.66	31624215.25	14465948.38	39396380.53	48206892.03
Q9CQ69	Cytochrome b-c1 complex subunit 8 (Complex III subunit 8) (Complex III subunit VIII) (Ubiquinol-cytochrome c reductase complex 9.5 kDa protein) (Ubiquinol-cytochrome c reductase complex ubiquinone-binding protein QP-C)	3937280233.26	4038235071.05	4496439634.58	3857093440.02	4140921522.62	4444304132.8
Q6P6M7	O-phosphoseryl-tRNA(Sec) selenium transferase (EC 2.9.1.2) (Selenocysteine synthase) (Sec synthase) (Selenocysteinyl-tRNA(Sec) synthase) (Sep-tRNA:Sec-tRNA synthase) (SepSecS) (UGA suppressor tRNA-associated protein)	95050930.8	101923699.42	89518645.67	105397891.45	97660693.22	111136834.87
Q9DBS1	Transmembrane protein 43 (Protein LUMA)	2926870250.26	2779026617.39	2473734740.09	3431568115.0	3367428598.44	3480827435.55
P54823	Probable ATP-dependent RNA helicase DDX6 (EC 3.6.4.13) (ATP-dependent RNA helicase p54) (DEAD box protein 6) (Oncogene RCK homolog)	379013482.51	458976908.98	435843744.26	400490242.61	304798793.58	422746254.41
P24527	Leukotriene A-4 hydrolase (LTA-4 hydrolase) (EC 3.3.2.6) (Leukotriene A(4) hydrolase) (Tripeptide aminopeptidase LTA4H) (EC 3.4.11.4)	303748787.76	357629466.67	337118275.94	293533099.03	310300447.17	320199922.84
Q9JKR6	Hypoxia up-regulated protein 1 (GRP-170) (140 kDa Ca(2+)-binding protein) (CBP-140)	2891951692.07	2949670411.3	2942038034.4	3172879375.48	3057306342.63	3254293019.14
Q9ERA6	Tuftelin-interacting protein 11 (Septin and tuftelin-interacting protein 1) (STIP-1) (Tuftelin-interacting protein 39)	70912275.44	57145105.78	91724669.38	83660425.47	70715163.35	74273228.52
Q9QWX2	Apoptosis regulator Bcl-X (Bcl-2-like protein 1) (Fragment)	49122851.61	63325193.16	54805449.96	47523563.62	46597555.79	49782918.5
P28843	Dipeptidyl peptidase 4 (EC 3.4.14.5) (Dipeptidyl peptidase IV) (DPP IV) (T-cell activation antigen CD26) (Thymocyte-activating molecule) (THAM) (CD antigen CD26) [Cleaved into: Dipeptidyl peptidase 4 membrane form (Dipeptidyl peptidase IV membrane form); Dipeptidyl peptidase 4 soluble form (Dipeptidyl peptidase IV soluble form)]	2180486604.45	1985160804.9	2205133797.54	2325026983.42	2670790537.42	2387157953.64
A0A1L1SUI3	Solute carrier family 37 (glucose-6-phosphate transporter), member 4	481735134.08	484560476.54	560052106.28	494236805.91	511414946.72	513244717.64
A0A0R4J0D3	Dolichyl-diphosphooligosaccharide--protein glycotransferase (EC 2.4.99.18)	434608751.94	398622946.14	436663537.7	548789971.15	440361415.23	483238596.74
Q8R035	Peptidyl-tRNA hydrolase ICT1, mitochondrial (EC 3.1.1.29) (39S ribosomal protein L58, mitochondrial) (MRP-L58) (Immature colon carcinoma transcript 1 protein homolog)	203114897.85	187420303.05	193499487.54	237151963.63	201504050.59	257935039.72
P97868	E3 ubiquitin-protein ligase RBBP6 (EC 2.3.2.27) (Proliferation potential-related protein) (Protein P2P-R) (RING-type E3 ubiquitin transferase RBBP6) (Retinoblastoma-binding protein 6) (p53-associated cellular protein of testis)	808518959.39	987897871.99	1086257671.85	801996295.9	789721526.96	652277959.37
Q501J2	Adenine nucleotide translocase lysine N-methyltransferase (ANT-KMT) (EC 2.1.1.-)	41941340.04	43620094.61	39839188.02	52533556.45	44224693.1	42493637.52
P47791	Glutathione reductase, mitochondrial (GR) (GRase) (EC 1.8.1.7)	1097390967.2	1111729563.84	1184110402.58	1248427338.47	1129647913.93	1159074702.92
Q99MR8	Methylcrotonoyl-CoA carboxylase subunit alpha, mitochondrial (MCCase subunit alpha) (EC 6.4.1.4) (3-methylcrotonyl-CoA carboxylase 1) (3-methylcrotonyl-CoA carboxylase biotin-containing subunit) (3-methylcrotonyl-CoA:carbon dioxide ligase subunit alpha)	5839318920.91	5978603405.07	6122257396.05	6609448517.6	5906880720.42	6410922924.32
Q8CBY8	Dynactin subunit 4 (Dynactin subunit p62)	24340599.02	27473159.02	18849892.59	28479366.62	27831492.81	26393361.74
Q9CZE3	Ras-related protein Rab-32	141322363.95	160769573.93	173808082.02	156619725.4	137262215.26	124559098.8
P56593	Cytochrome P450 2A12 (EC 1.14.14.1) (CYPIIA12) (Steroid hormones 7-alpha-hydroxylase) (Testosterone 7-alpha-hydroxylase)	4259045412.46	4075711262.38	4195901922.21	4980575891.32	4672970006.18	4662534562.88
Q01279	Epidermal growth factor receptor (EC 2.7.10.1)	684070247.7	707882550.25	737140948.36	792965140.49	709470908.99	686544448.81
Q9R233	Tapasin (TPN) (TPSN) (TAP-associated protein) (TAP-binding protein)	2814393260.07	2892127303.56	3369063403.91	2807391036.54	3016246028.5	2878847927.27
Q8C7H1	Methylmalonic aciduria type A homolog, mitochondrial (EC 3.6.-.-)	300306877.62	334686855.17	293829347.99	298683406.23	345579101.13	321133677.44
Q78JW9	Ubiquitin domain-containing protein UBFD1	123361237.35	124012113.57	126034544.84	134955451.94	135000350.78	134525460.34
H3BIX4	Neuroplastin (Fragment)	222743670.09	256190692.05	217982592.35	214108600.66	251041599.21	242922673.48
Q61733	28S ribosomal protein S31, mitochondrial (MRP-S31) (S31mt) (Imogen 38)	456692092.59	404872037.18	383463884.24	549637699.55	576539863.37	500192486.08
Q925N0	Sideroflexin-5	388299077.89	431040661.36	434263016.96	421892779.24	382638568.31	394222999.59
P27641	X-ray repair cross-complementing protein 5 (EC 3.6.4.-) (ATP-dependent DNA helicase 2 subunit 2) (ATP-dependent DNA helicase II 80 kDa subunit) (CTC box-binding factor 85 kDa subunit) (CTC85) (CTCBF) (DNA repair protein XRCC5) (Ku autoantigen protein p86 homolog) (Ku80) (Nuclear factor IV)	125890884.33	147389895.88	137097467.32	150499265.06	123304071.8	111140168.35
Q62086	Serum paraoxonase/arylesterase 2 (PON 2) (EC 3.1.1.2) (EC 3.1.1.81) (Aromatic esterase 2) (A-esterase 2) (Serum aryldialkylphosphatase 2)	294622434.12	269999565.91	265544363.09	351635740.83	334270900.8	337741477.96
Q8C6B0	Methyltransferase-like 7A1	307470846.7	283144652.78	174423534.92	353349544.22	398669734.71	410293954.77
P70700	DNA-directed RNA polymerase I subunit RPA2 (RNA polymerase I subunit 2) (EC 2.7.7.6) (DNA-directed RNA polymerase I 135 kDa polypeptide) (RPA135)	475086026.78	462753196.03	380857629.85	548561330.96	582836796.08	535956958.81
Q91YE5	Bromodomain adjacent to zinc finger domain protein 2A (Transcription termination factor I-interacting protein 5) (TTF-I-interacting protein 5) (Tip5)	3448245.27	5777987.77	5001666.72	6465582.84	7462074.86	6778734.49
Q3UJU9	Regulator of microtubule dynamics protein 3 (RMD-3) (mRMD-3) (Protein FAM82A2) (Protein FAM82C)	2022909280.55	2329868607.05	2531605760.77	2009026038.01	1956737192.86	1934762499.71
G3X8Y3	N-alpha-acetyltransferase 15, NatA auxiliary subunit	1369691251.66	1166408743.72	1466336336.42	1831007460.2	1538798532.88	1251787526.44
Q61712	DnaJ homolog subfamily C member 1 (DnaJ protein homolog MTJ1)	96356295.44	88485333.33	94426147.23	152913524.39	104937687.7	69536942.56
Q9CPR5	39S ribosomal protein L15, mitochondrial (L15mt) (MRP-L15)	263669671.16	248051338.31	267966625.24	334509098.52	263911326.55	282106873.45
Q61503	5'-nucleotidase (5'-NT) (EC 3.1.3.5) (Ecto-5'-nucleotidase) (CD antigen CD73)	93943239.25	96622476.43	122903557.6	74330704.64	92994332.51	112228158.72
P70699	Lysosomal alpha-glucosidase (EC 3.2.1.20) (Acid maltase)	940644340.51	898031613.82	855347929.71	1234583795.73	849924964.82	1138549849.08
Q9DBG6	Dolichyl-diphosphooligosaccharide--protein glycosyltransferase subunit 2 (Dolichyl-diphosphooligosaccharide--protein glycosyltransferase 63 kDa subunit) (Ribophorin II) (RPN-II) (Ribophorin-2)	3987519861.36	4185169091.36	4324560944.47	4306699596.96	4121237766.91	4201099054.38
Q3TGW2	Endonuclease/exonuclease/phosphatase family domain-containing protein 1	455356713.84	483998381.56	440414968.62	509541026.1	508990867.52	467973691.85
A0A494B9B9	Succinate dehydrogenase assembly factor 2, mitochondrial (SDH assembly factor 2) (SDHAF2)	5389081.46	3540759.53	5019519.79	7484599.71	5931565.02	6438893.95
Q99LB7	Sarcosine dehydrogenase, mitochondrial (SarDH) (EC 1.5.8.3)	52909890558.7	52668528525.96	51790967114.07	58322575177.4	58190786455.89	58819206071.36
Q9Z1T1	AP-3 complex subunit beta-1 (Adaptor protein complex AP-3 subunit beta-1) (Adaptor-related protein complex 3 subunit beta-1) (Beta-3A-adaptin) (Clathrin assembly protein complex 3 beta-1 large chain)	323961086.87	336681779.25	352137615.93	321585221.92	334954431.18	369886603.34
Q8CGF7	Transcription elongation regulator 1 (Formin-binding protein 28) (FBP 28) (TATA box-binding protein-associated factor 2S) (Transcription factor CA150) (p144)	278512861.83	284781565.42	262944634.21	282855166.78	308698564.44	332451643.55
P97792	Coxsackievirus and adenovirus receptor homolog (CAR) (mCAR)	719148951.66	698546637.36	640023159.08	835594937.43	801785280.74	820870581.74
Q8BL97	Serine/arginine-rich splicing factor 7 (Splicing factor, arginine/serine-rich 7)	1193314010.57	1175453849.98	1218053420.01	1345968386.09	1307644372.39	1262599026.96
E9PZM7	SR-related CTD-associated factor 11	174616300.14	190837021.96	167457519.51	180346901.32	186915892.52	197825022.7
Q8R238	Serine dehydratase-like (EC 4.3.1.17) (L-serine deaminase) (L-serine dehydratase/L-threonine deaminase) (L-threonine dehydratase) (TDH) (EC 4.3.1.19) (SDH)	8341351.86	5000164.94	11785432.0	5479441.74	14954163.7	12256824.15
P16406	Glutamyl aminopeptidase (EAP) (EC 3.4.11.7) (Aminopeptidase A) (AP-A) (BP-1/6C3 antigen) (CD antigen CD249)	1199063637.74	1216641856.09	1229369341.37	1314211142.76	1302001333.5	1277408329.27
Q9EPL8	Importin-7 (Imp7) (Ran-binding protein 7) (RanBP7)	188461935.58	219359328.08	240742074.81	218265873.92	175763705.19	146789937.28
A0A087WQS2	Basic leucine zipper and W2 domain-containing protein 1	720789371.99	696051540.65	790277052.75	726645762.27	796498535.84	800908070.08
Q9JKF7	39S ribosomal protein L39, mitochondrial (L39mt) (MRP-L39)	452086599.98	454217323.18	455860782.33	521059633.63	476774886.4	481299930.69
Q9DBW0	Cytochrome P450 4V2 (Docosahexaenoic acid omega-hydroxylase CYP4V2) (EC 1.14.14.79) (Long-chain fatty acid omega-monooxygenase) (EC 1.14.14.80)	993262499.69	1048353703.63	1136191834.79	991709025.67	1054681268.52	1026658979.97
Q8BPM0	Disheveled-associated activator of morphogenesis 1	189001040.79	175224175.66	179986313.17	182245346.64	194625994.48	264930936.0
B9EJ54	Nucleoporin 205 (Nup205 protein)	470602817.95	434749928.54	537531294.0	500309502.56	486543880.5	528720017.05
P16056	Hepatocyte growth factor receptor (HGF receptor) (EC 2.7.10.1) (HGF/SF receptor) (Proto-oncogene c-Met) (Scatter factor receptor) (SF receptor) (Tyrosine-protein kinase Met)	10708607.9	9787946.94	9421519.56	16223885.53	11362974.47	9685431.81
Q4U4S6	Xin actin-binding repeat-containing protein 2 (Beta-xin) (Cardiomyopathy-associated protein 3) (Myogenic MEF2-activated Xin-related protein) (Myomaxin) (mXinbeta)	28055125.91	23234814.17	25057573.39	34375731.0	29947749.46	35164262.96
Q4FJZ2	Importin subunit alpha	3285716.17	2945777.63	3350600.28	3510412.99	3185342.37	4348381.56
E9QLA5	Inverted formin-2	75065017.58	83748478.0	58976746.73	90130297.64	92246289.67	70773097.49
Q8K4L0	ATP-dependent RNA helicase DDX54 (EC 3.6.4.13) (DEAD box protein 54)	143996155.45	182806514.73	148426038.08	151928354.87	139518727.97	139936475.03
P32233	Developmentally-regulated GTP-binding protein 1 (DRG-1) (Neural precursor cell expressed developmentally down-regulated protein 3) (NEDD-3) (Translation factor GTPase DRG1) (TRAFAC GTPase DRG1) (EC 3.6.5.-)	201706919.92	180640737.97	172585746.34	248488983.24	229627433.75	231166902.43
Q91W53	Golgin subfamily A member 7	52874711.28	41834719.47	58357025.07	61553926.62	57556757.11	59694485.25
Q8R2Y0	Monoacylglycerol lipase ABHD6 (EC 3.1.1.23) (2-arachidonoylglycerol hydrolase) (Abhydrolase domain-containing protein 6)	332604289.14	352327693.01	398491112.3	350753500.01	333073889.3	326437201.78
A2AAY5	SH3 and PX domain-containing protein 2B (Factor for adipocyte differentiation 49) (Tyrosine kinase substrate with four SH3 domains)	29531310.04	52808567.51	27644968.26	27767505.25	17988116.04	30818468.83
Q91YP2	Neurolysin, mitochondrial (EC 3.4.24.16) (Microsomal endopeptidase) (MEP) (Mitochondrial oligopeptidase M) (Neurotensin endopeptidase)	510593080.1	482843209.97	550776597.71	546432690.84	545058084.41	571114334.26
A2ATU0	Probable 2-oxoglutarate dehydrogenase E1 component DHKTD1, mitochondrial (EC 1.2.4.2) (Dehydrogenase E1 and transketolase domain-containing protein 1)	3154829802.61	2980726991.71	3248406203.4	3179659109.9	4109102162.78	3122152386.63
Q8VCU1	Carboxylesterase 3B (EC 3.1.1.1) (Liver carboxylesterase 31-like)	1157062151.96	1243938535.7	1177480556.23	1139440829.78	1263042329.21	1286053210.37
Q99LI8	Hepatocyte growth factor-regulated tyrosine kinase substrate	151821560.73	156741119.64	125994115.45	176834622.31	172494629.78	167738102.44
Q9DC70	NADH dehydrogenase [ubiquinone] iron-sulfur protein 7, mitochondrial (EC 7.1.1.2) (Complex I-20kD) (CI-20kD) (NADH-ubiquinone oxidoreductase 20 kDa subunit)	1892627077.31	1915998328.22	2236194232.83	2003395724.42	1954846993.29	1895373831.03
Q8CBB7	AP-1 complex subunit gamma	132242880.2	129472415.04	147177793.56	165168100.1	151938703.59	104590793.38
P60670	Nuclear protein localization protein 4 homolog (Protein NPL4)	2160326203.48	2294363196.5	2064146304.72	2219886141.07	2294753351.04	2520899881.35
Q80X90	Filamin-B (FLN-B) (ABP-280-like protein) (Actin-binding-like protein) (Beta-filamin)	15753622322.9	16200985562.11	16519781174.23	16990426616.06	16603360227.01	16840883782.46
O55143	Sarcoplasmic/endoplasmic reticulum calcium ATPase 2 (SERCA2) (SR Ca(2+)-ATPase 2) (EC 7.2.2.10) (Calcium pump 2) (Calcium-transporting ATPase sarcoplasmic reticulum type, slow twitch skeletal muscle isoform) (Endoplasmic reticulum class 1/2 Ca(2+) ATPase)	3158508005.66	3455850282.12	3376448456.49	3301010074.67	3227901624.44	3322561558.88
Q61578	NADPH:adrenodoxin oxidoreductase, mitochondrial (AR) (Adrenodoxin reductase) (EC 1.18.1.6) (Ferredoxin--NADP(+) reductase) (Ferredoxin reductase)	1108794855.27	1122600567.64	1114552881.86	1211611035.55	1083716160.43	1316264881.76
Q60597	2-oxoglutarate dehydrogenase, mitochondrial (EC 1.2.4.2) (2-oxoglutarate dehydrogenase complex component E1) (OGDC-E1) (Alpha-ketoglutarate dehydrogenase)	7555873686.73	7472352550.4	7300118854.73	8840243075.69	8179273825.28	8032545457.59
Q80UM7	Mannosyl-oligosaccharide glucosidase (EC 3.2.1.106) (Glucosidase 1) (Glycoprotein-processing glucosidase I)	2006129740.93	2000999171.69	2065741066.07	2268344394.91	2148944271.38	2092422049.88
E9QKK8	Phospholipid-transporting ATPase (EC 7.6.2.1)	848320754.35	877779776.72	791917050.29	958134346.14	915803506.93	924602958.15
Q8VCM8	Nicalin (Nicastrin-like protein)	1002983770.3	943814116.33	964791819.39	1095486989.0	1093951466.29	1178398678.85
Q9D0K2	Succinyl-CoA:3-ketoacid coenzyme A transferase 1, mitochondrial (EC 2.8.3.5) (3-oxoacid CoA-transferase 1) (Somatic-type succinyl-CoA:3-oxoacid CoA-transferase) (SCOT-s)	50752068.19	32984749.06	29111542.95	63407067.34	67557729.03	71976205.31
O35841	Apoptosis inhibitor 5 (API-5) (AAC-11)	246075828.25	235874120.9	255893582.82	267583248.21	268624659.11	267604694.21
Q9CZN7	Serine hydroxymethyltransferase, mitochondrial (SHMT) (EC 2.1.2.1) (Glycine hydroxymethyltransferase) (Serine methylase)	10660734113.71	11273135098.83	10998491035.71	11189314143.84	11301471878.29	11407059491.78
Q9Z239	Phospholemman (FXYD domain-containing ion transport regulator 1) (Sodium/potassium-transporting ATPase subunit FXYD1)	31599851.92	42375114.8	33520783.43	23880824.53	37016185.84	30077992.79
Q91YP3	Deoxyribose-phosphate aldolase (DERA) (EC 4.1.2.4) (2-deoxy-D-ribose 5-phosphate aldolase) (Phosphodeoxyriboaldolase) (Deoxyriboaldolase)	37424175.78	36338083.06	46121523.84	47935197.88	37220920.63	29936449.86
G3X928	SEC23-interacting protein	704507032.02	860851521.39	839682909.15	702759500.88	672289356.66	648415507.04
A0A1B0GR78	Stromal interaction molecule 1	117484634.14	115590583.23	133778200.57	119761765.25	124145166.25	125911626.82
Q9R0E2	Procollagen-lysine,2-oxoglutarate 5-dioxygenase 1 (EC 1.14.11.4) (Lysyl hydroxylase 1) (LH1)	188246518.09	208465636.73	182155161.8	198934837.2	196389334.21	205444203.05
A0A286YDF5	Myoferlin	2555109233.34	2860015241.81	2499277503.1	2861847289.67	2527348703.06	2711679043.13
Q8CGB9	Insulin-degrading enzyme	669550202.28	628618868.79	715315389.44	757442231.45	696923750.2	726018131.59
Q8K2C9	Very-long-chain (3R)-3-hydroxyacyl-CoA dehydratase 3 (EC 4.2.1.134) (3-hydroxyacyl-CoA dehydratase 3) (HACD3) (Butyrate-induced protein 1) (B-ind1) (Protein-tyrosine phosphatase-like A domain-containing protein 1)	892546571.0	1002228187.38	867595254.47	968683159.43	918841888.51	941779580.67
A0A494BAK4	Endoplasmic reticulum-Golgi intermediate compartment protein 1	1142141309.44	1102130353.98	1149126096.72	1311259616.38	1206771877.96	1237507839.22
O55222	Integrin-linked protein kinase (EC 2.7.11.1) (59 kDa serine/threonine-protein kinase) (Beta-integrin-linked kinase) (ILK-1) (ILK-2) (p59ILK)	71553402.95	79582658.35	81180287.7	69462295.58	76144737.63	70873013.15
Q8C1Y8	Vacuolar fusion protein CCZ1 homolog	83820295.71	67806902.91	72167635.01	102941405.56	88426575.18	108147649.66
A0A0R4J0X2	5-aminolevulinate synthase (EC 2.3.1.37) (5-aminolevulinic acid synthase) (Delta-ALA synthase) (Delta-aminolevulinate synthase)	112630547.12	48019171.59	106068939.58	138351803.81	131658005.74	164694201.13
Q9JMG1	Endothelial differentiation-related factor 1 (EDF-1) (Multiprotein-bridging factor 1) (MBF1)	32618130.48	40647824.83	32629754.89	32575115.39	35629848.55	30393636.37
Q9Z0H3	SWI/SNF-related matrix-associated actin-dependent regulator of chromatin subfamily B member 1 (BRG1-associated factor 47) (BAF47) (Integrase interactor 1 protein) (SNF5 homolog) (mSNF5)	72497624.0	98589026.68	107154765.58	71024093.97	52112471.01	55753804.49
Q78J03	Methionine-R-sulfoxide reductase B2, mitochondrial (MsrB2) (EC 1.8.4.12) (EC 1.8.4.14)	25500741.86	20471719.46	25329887.02	27035912.31	30177775.9	30735169.16
Q9JKN1	Zinc transporter 7 (ZnT-7) (Solute carrier family 30 member 7) (Znt-like transporter 2)	58218491.96	64311806.87	62651154.79	60124842.12	63230578.75	56181676.88
Q9CQI6	Coactosin-like protein	18887401.33	15001587.84	17473278.3	17999901.15	24068962.99	24367498.78
Q8VCB3	Glycogen [starch] synthase, liver (EC 2.4.1.11)	425039383.1	466916501.68	462302888.25	398290296.18	485779075.63	423197846.53
P52196	Thiosulfate sulfurtransferase (EC 2.8.1.1) (Rhodanese)	15058550753.77	15220828741.69	17019499645.02	14398477236.54	16035634407.77	16544018037.23
Q922Q8	Leucine-rich repeat-containing protein 59 [Cleaved into: Leucine-rich repeat-containing protein 59, N-terminally processed]	28635128360.4	32975374125.27	30473909948.96	32368293489.53	28390662136.66	26581177026.57
P07724	Albumin	29196107893.65	28913092026.82	34862431783.95	33917407435.3	29247176530.87	26792415909.85
D3Z6S7	Immunoglobulin superfamily member 11	6877840.14	5575582.0	5445414.59	4840297.82	10358524.2	14511138.89
Q3UHU8	General transcription factor II-I	81323128.13	75324211.13	121880244.89	81421688.16	84204257.5	66427770.77
A0A3Q4EHJ0	Calmodulin-1 (Calmodulin-2)	32214899.09	29196629.43	34058385.96	38508868.39	30931063.8	36551969.5
Q9D2R0	Acetoacetyl-CoA synthetase (EC 6.2.1.16)	226979401.93	280074202.87	239784418.88	243487941.43	212433221.93	219837534.84
G3X982	Aldehyde oxidase 3 (EC 1.2.3.1) (Aldehyde oxidase homolog 1) (Azaheterocycle hydroxylase 3) (EC 1.17.3.-)	1747092116.7	1962708660.11	1657559669.39	1828245647.62	1865960239.54	1865157367.42
P68372	Tubulin beta-4B chain (Tubulin beta-2C chain)	810118469.32	880048917.94	904169476.97	900913893.44	811624368.38	765434384.27
Q8C2E4	Pentatricopeptide repeat-containing protein 1, mitochondrial	5077709.34	3783544.0	14402977.51	6212053.25	4269357.11	4636111.68
Q8JZU2	Tricarboxylate transport protein, mitochondrial (Citrate transport protein) (CTP) (Solute carrier family 25 member 1) (Tricarboxylate carrier protein)	3349092599.72	3283730907.28	3536320046.79	3653803430.7	3766009171.66	3344209534.13
G3XA25	Acetyl-CoA acetyltransferase, cytosolic	24506370.09	25056065.55	26368952.49	32197020.61	22137951.64	23056592.54
A0A0A0MQ68	Glutaryl-CoA dehydrogenase, mitochondrial	9468835597.88	9113011960.74	9562959811.56	10669585992.89	10068875386.23	10259227683.33
P47754	F-actin-capping protein subunit alpha-2 (CapZ alpha-2)	711892071.43	705163848.4	755448345.7	806324102.22	712043710.43	759063719.88
Q9D826	Peroxisomal sarcosine oxidase (PSO) (EC 1.5.3.1) (EC 1.5.3.7) (L-pipecolate oxidase) (L-pipecolic acid oxidase)	2925034538.87	2934930916.32	3091577338.04	3158708267.96	2990504867.89	3179062410.47
Q3ULD5	Methylcrotonoyl-CoA carboxylase beta chain, mitochondrial (MCCase subunit beta) (EC 6.4.1.4) (3-methylcrotonyl-CoA carboxylase 2) (3-methylcrotonyl-CoA carboxylase non-biotin-containing subunit) (3-methylcrotonyl-CoA:carbon dioxide ligase subunit beta)	3848904079.72	3784895732.38	4335805862.06	4113542962.7	3952130228.53	4029389826.01
A0A286YCI8	Sorbin and SH3 domain-containing protein 1	86546973.63	110654211.67	106109842.41	84282966.53	82548431.6	72685476.4
Q6ZQH8	Nucleoporin NUP188	38344751.61	32119303.72	18520860.86	60741874.05	45887324.13	42523015.02
Q8BMS1	Trifunctional enzyme subunit alpha, mitochondrial (Monolysocardiolipin acyltransferase) (EC 2.3.1.-) (TP-alpha) [Includes: Long-chain enoyl-CoA hydratase (EC 4.2.1.17); Long chain 3-hydroxyacyl-CoA dehydrogenase (EC 1.1.1.211)]	22070005420.79	24622688215.05	23395225823.43	24053946103.89	21696666925.78	22181484758.56
Q6ZWN5	40S ribosomal protein S9	3917270483.72	4172316749.34	3978256734.24	3896899073.7	4141580960.89	4361906147.44
Q62470	Integrin alpha-3 (CD49 antigen-like family member C) (Galactoprotein B3) (GAPB3) (VLA-3 subunit alpha) (CD antigen CD49c) [Cleaved into: Integrin alpha-3 heavy chain; Integrin alpha-3 light chain]	177343312.4	170754429.95	138058621.54	206692183.16	215529797.87	195863165.15
Q91VD9	NADH-ubiquinone oxidoreductase 75 kDa subunit, mitochondrial (EC 7.1.1.2) (Complex I-75kD) (CI-75kD)	8639649858.54	8014864699.92	8053441455.23	10431853484.39	9172738494.72	9536100946.62
G5E8J3	WD repeat-containing protein 11	18201680.73	20055575.97	20517863.43	21035512.03	8666086.71	25384031.49
Q9JLQ0	CD2-associated protein (Mesenchyme-to-epithelium transition protein with SH3 domains 1) (METS-1)	535312544.65	585372083.85	716329862.13	610915363.64	424899361.98	480426924.35
Q71RI9	Kynurenine--oxoglutarate transaminase 3 (EC 2.6.1.7) (Cysteine-S-conjugate beta-lyase 2) (EC 4.4.1.13) (Kynurenine aminotransferase 3) (Kynurenine aminotransferase III) (KATIII) (Kynurenine--glyoxylate transaminase) (EC 2.6.1.63) (Kynurenine--oxoglutarate transaminase III)	817643636.4	811773428.09	871524019.39	844102718.29	861297825.44	894479169.48
Q8BG32	26S proteasome non-ATPase regulatory subunit 11 (26S proteasome regulatory subunit RPN6) (26S proteasome regulatory subunit S9) (26S proteasome regulatory subunit p44.5)	1133056563.56	1122517499.13	1187117398.44	1208023743.34	1186849046.02	1229720353.15
Q9WVD5	Mitochondrial ornithine transporter 1 (Solute carrier family 25 member 15)	3287152102.25	3202639677.28	3234660159.95	3611938805.52	3555814869.19	3594860682.2
P83917	Chromobox protein homolog 1 (Heterochromatin protein 1 homolog beta) (HP1 beta) (Heterochromatin protein p25) (M31) (Modifier 1 protein)	143605791.65	164205445.56	145675329.04	134332195.22	149464475.88	158875638.69
P01901	H-2 class I histocompatibility antigen, K-B alpha chain (H-2K(B))	743423692.59	716178763.34	705977476.02	823463866.48	696559510.58	945932745.75
O09174	Alpha-methylacyl-CoA racemase (EC 5.1.99.4) (2-methylacyl-CoA racemase)	4550238666.36	4284741781.68	4272302660.66	4615167126.56	5336632255.87	5256897425.76
P45878	Peptidyl-prolyl cis-trans isomerase FKBP2 (PPIase FKBP2) (EC 5.2.1.8) (13 kDa FK506-binding protein) (13 kDa FKBP) (FKBP-13) (FK506-binding protein 2) (FKBP-2) (Immunophilin FKBP13) (Rotamase)	1085540287.5	942512429.11	1005187999.21	1247523561.41	1225060292.05	1246287117.5
Q922E4	Ethanolamine-phosphate cytidylyltransferase (EC 2.7.7.14) (CTP:phosphoethanolamine cytidylyltransferase) (Phosphorylethanolamine transferase)	158073412.51	217605453.48	163428216.06	175116877.42	128258497.18	145811873.4
Q9D9V3	Ethylmalonyl-CoA decarboxylase (EC 4.1.1.94) (Enoyl-CoA hydratase domain-containing protein 1) (Methylmalonyl-CoA decarboxylase) (MMCD)	383325770.9	378467366.91	394947975.16	436661273.87	357777919.86	437128180.79
Q9D1C8	Vacuolar protein sorting-associated protein 28 homolog (Caspase-activated DNase inhibitor that interacts with ASK1) (CIIA) (ESCRT-I complex subunit VPS28)	10596406294.9	11426081012.87	12849622371.82	12495742938.89	8954677624.58	9864521904.32
P61205	ADP-ribosylation factor 3	382065707.53	367216169.72	338969215.38	405206830.46	474900603.8	406889796.05
O89079	Coatomer subunit epsilon (Epsilon-coat protein) (Epsilon-COP)	37605078.8	46163447.65	41168685.36	36810337.11	36073576.17	36952512.78
A0A0A0MQM0	Eukaryotic translation initiation factor 5A (eIF-5A) (Fragment)	181764572.83	161461834.53	164969078.53	223816409.18	198569054.58	199351601.93
Q9CXW4	60S ribosomal protein L11	1524447766.63	1540869942.08	1639437010.9	1665310360.47	1688571147.51	1440093598.36
Q91VC3	Eukaryotic initiation factor 4A-III (eIF-4A-III) (eIF4A-III) (EC 3.6.4.13) (ATP-dependent RNA helicase DDX48) (ATP-dependent RNA helicase eIF4A-3) (DEAD box protein 48) (Eukaryotic translation initiation factor 4A isoform 3) [Cleaved into: Eukaryotic initiation factor 4A-III, N-terminally processed]	844844990.4	798316889.04	726685067.02	989384360.15	951006014.79	940934927.54
Q99L43	Phosphatidate cytidylyltransferase 2 (EC 2.7.7.41) (CDP-DAG synthase 2) (CDP-DG synthase 2) (CDP-diacylglycerol synthase 2) (CDS 2) (CDP-diglyceride pyrophosphorylase 2) (CDP-diglyceride synthase 2) (CTP:phosphatidate cytidylyltransferase 2)	259553721.1	207247209.28	112221838.44	388397378.51	333955534.27	303772051.58
Q8K0Z7	Translational activator of cytochrome c oxidase 1 (Coiled-coil domain-containing protein 44) (Translational activator of mitochondrially-encoded cytochrome c oxidase 1)	209161963.92	224612226.39	234215638.64	197163109.49	220470476.23	218449493.15
P26150	3 beta-hydroxysteroid dehydrogenase/Delta 5-->4-isomerase type 3 (3 beta-hydroxysteroid dehydrogenase/Delta 5-->4-isomerase type III) (3-beta-HSD III) [Includes: 3-beta-hydroxy-Delta(5)-steroid dehydrogenase (EC 1.1.1.145) (3-beta-hydroxy-5-ene steroid dehydrogenase) (Progesterone reductase); Steroid Delta-isomerase (EC 5.3.3.1) (Delta-5-3-ketosteroid isomerase)]	995115843.06	1010380842.91	1104595784.24	1020225034.96	1000801300.48	1070600468.3
Q9CWG8	Protein arginine methyltransferase NDUFAF7, mitochondrial (EC 2.1.1.320) (NADH dehydrogenase [ubiquinone] complex I, assembly factor 7) (Protein midA homolog)	180363383.02	187771999.21	246033546.77	192088480.13	140445113.56	180645856.32
Q8VDJ3	Vigilin (High density lipoprotein-binding protein) (HDL-binding protein)	2566494467.73	2629467725.58	2605429003.86	2654520265.18	2773078233.31	2750979069.5
Q9DCD2	Pre-mRNA-splicing factor SYF1 (XPA-binding protein 2)	4136348568.26	3878861494.67	3906162801.13	4955924817.33	4419195536.13	4423034597.02
Q9JKX4	Protein AATF (Apoptosis-antagonizing transcription factor) (Rb-binding protein Che-1) (Traube protein)	90893863.84	91776545.08	112573462.49	95590036.99	78845139.22	97371265.45
Q91V64	Isochorismatase domain-containing protein 1	67337242.92	63961540.0	81640988.25	80452679.55	43088976.68	83420584.19
Q99M87	DnaJ homolog subfamily A member 3, mitochondrial (DnaJ protein Tid-1) (mTid-1) (Tumorous imaginal discs protein Tid56 homolog)	859651691.52	793565392.09	860870431.3	983373683.03	883286416.7	964514160.94
Q91W64	Cytochrome P450 2C70 (EC 1.14.14.-) (CYPIIC70)	503118827.14	515660999.76	421311447.12	591813619.36	529348630.84	563921444.33
Q91YR1	Twinfilin-1 (Protein A6)	155200683.98	204855066.24	182586641.13	149533367.97	144144844.88	132907636.27
Q9Z0E0	Neurochondrin (M-Sema F-associating protein of 75 kDa) (Norbin)	2771603.06	2691088.08	2913615.53	3838052.92	2102081.98	2938292.76
Q3U2A8	Valine--tRNA ligase, mitochondrial (EC 6.1.1.9) (Valyl-tRNA synthetase) (ValRS)	194464552.45	200265902.7	183435410.18	191351101.71	208966703.22	230142138.07
Q923D2	Flavin reductase (NADPH) (FR) (EC 1.5.1.30) (Biliverdin reductase B) (BVR-B) (EC 1.3.1.24) (Biliverdin-IX beta-reductase) (NADPH-dependent diaphorase) (NADPH-flavin reductase) (FLR)	299038025.14	323392456.25	298989325.65	274484976.19	310438876.15	353605080.57
Q9D8E6	60S ribosomal protein L4	4004664983.95	4060652228.54	4005688580.89	4512964610.8	4332398174.46	3982833628.96
Q8BX70	Vacuolar protein sorting-associated protein 13C	104569904.41	111333676.75	127546844.56	142251239.16	106909864.79	59433958.26
Q3UDW8	Heparan-alpha-glucosaminide N-acetyltransferase (EC 2.3.1.78) (Transmembrane protein 76)	358884333.39	334015266.06	321941105.0	400302187.22	400252777.55	412175594.17
Q9QZQ8	Core histone macro-H2A.1 (Histone macroH2A1) (mH2A1) (H2A.y) (H2A/y)	1945240263.31	2051070007.71	2163335060.96	2207294898.05	1867654375.45	1876728536.99
P14131	40S ribosomal protein S16	3292474344.07	3639179082.59	3422948060.14	3466917175.65	3268063057.86	3397043068.18
Q99LI7	Cleavage stimulation factor subunit 3 (CF-1 77 kDa subunit) (Cleavage stimulation factor 77 kDa subunit) (CSTF 77 kDa subunit) (CstF-77)	218671019.02	246562080.54	242917576.04	216814569.35	223358442.29	213277616.87
Q8CIB6	Transmembrane protein 230	306249592.13	313018472.11	300543297.94	291759336.3	352880455.64	338045251.54
P63073	Eukaryotic translation initiation factor 4E (eIF-4E) (eIF4E) (mRNA cap-binding protein) (eIF-4F 25 kDa subunit)	226090422.12	273304898.04	274601642.23	217505807.06	213622807.81	204911850.8
Q6NV83	U2 snRNP-associated SURP motif-containing protein (140 kDa Ser/Arg-rich domain protein) (U2-associated protein SR140)	649018198.22	607800552.01	671983539.23	752487041.63	692648745.67	658179161.38
Q99J99	3-mercaptopyruvate sulfurtransferase (MST) (EC 2.8.1.2)	1060515524.71	1159436142.34	1158503663.86	1072420784.55	1094209814.02	1053818947.34
P24472	Glutathione S-transferase A4 (EC 2.5.1.18) (GST A4-4) (GSTA4-4) (GST class-alpha member 4) (Glutathione S-transferase 5.7) (GST 5.7)	535294170.9	574168786.4	542315873.74	542149260.09	580061053.52	553448142.53
Q8JZR0	Long-chain-fatty-acid--CoA ligase 5 (EC 6.2.1.3) (Arachidonate--CoA ligase) (EC 6.2.1.15) (Long-chain acyl-CoA synthetase 5) (LACS 5)	5728224489.62	6014764084.34	6062235045.45	5733978370.87	5981719843.73	6094258060.06
Q99JH1	Ribonuclease P protein subunit p25-like protein (RNase P protein subunit-like p25) (Rpp25-like protein)	26053940.26	30230944.65	30323697.36	20640948.82	22382777.26	32611456.71
Q3UZG4	Aminoacyl tRNA synthase complex-interacting multifunctional protein 1	244885147.82	265681130.24	278800169.24	240248413.63	240427079.45	253751560.16
Q9D379	Epoxide hydrolase 1 (EC 3.3.2.9) (Epoxide hydratase) (Microsomal epoxide hydrolase) (mEH)	23140965056.33	24003347259.57	24530275481.75	24178870727.08	23683413327.32	24301047731.54
Q8BQM4	HEAT repeat-containing protein 3	8879762.66	11056842.69	10874740.14	11072346.47	6008616.65	7504147.09
Q60865	Caprin-1 (Cytoplasmic activation- and proliferation-associated protein 1) (GPI-anchored membrane protein 1) (GPI-anchored protein p137) (GPI-p137) (p137GPI) (Membrane component chromosome 11 surface marker 1) (RNA granule protein 105)	988838057.77	1031061026.29	1110162146.85	1058260311.66	1043879082.71	916264751.56
E9QB02	Methionine--tRNA ligase, cytoplasmic (EC 6.1.1.10) (Methionyl-tRNA synthetase)	528769316.71	529154885.61	551411613.79	592576472.67	558282066.42	524088987.22
Q8VE19	GATOR complex protein MIOS	15085828.87	12740595.33	22078240.04	12004889.37	17750758.39	14234322.83
Q8R2L5	28S ribosomal protein S18c, mitochondrial (MRP-S18-c) (Mrps18-c) (S18mt-c) (28S ribosomal protein S18-1, mitochondrial) (MRP-S18-1)	29993878.04	28971281.32	26144512.51	37762829.47	29090228.16	34008283.21
F8WIP7	Zinc finger protein ubi-d4 (Fragment)	95550032.6	91985430.1	95984209.92	101628049.09	105766325.65	101942924.91
Q63880	Carboxylesterase 3A (EC 3.1.1.1) (ES-male) (Liver carboxylesterase 31) (Esterase-31)	3851344213.72	3722170546.97	3704497402.82	4066516553.59	4001337185.69	4527899132.39
Q8VDD8	WASH complex subunit 1 (WAS protein family homolog 1)	10640824.24	11731342.96	15675999.69	15701491.73	10412775.52	12724758.71
B2KGD7	Importin-8 (Fragment)	3447805.06	3735660.54	2930702.42	3657097.06	4152094.09	3438123.39
O89051	Integral membrane protein 2B (Immature BRI2) (imBRI2) (Protein E25B) (Transmembrane protein BRI) (Bri) [Cleaved into: BRI2, membrane form (Mature BRI2) (mBRI2); BRI2 intracellular domain (BRI2 ICD); BRI2C, soluble form; Bri23 peptide (Bri2-23) (ABri23) (C-terminal peptide) (P23 peptide)]	104415809.26	129779787.2	118219876.22	103511878.01	94290012.66	99421345.98
Q9R099	Transducin beta-like protein 2	315695577.47	325753743.73	321933229.36	370463446.71	294271364.56	331095592.11
Q8BGA9	Mitochondrial inner membrane protein OXA1L (Oxidase assembly 1-like protein) (OXA1-like protein)	156981169.21	147218305.1	132268678.14	199241210.09	166677357.43	169428609.99
P49722	Proteasome subunit alpha type-2 (Macropain subunit C3) (Multicatalytic endopeptidase complex subunit C3) (Proteasome component C3)	472737549.81	520566990.41	489232964.71	492131827.45	425452038.79	535043838.89
P52825	Carnitine O-palmitoyltransferase 2, mitochondrial (EC 2.3.1.21) (Carnitine palmitoyltransferase II) (CPT II)	7350316729.01	7346926142.09	7673126963.04	7887411084.53	7936673143.73	7399628973.18
Q6PE01	U5 small nuclear ribonucleoprotein 40 kDa protein (U5 snRNP 40 kDa protein) (WD repeat-containing protein 57)	306679901.99	315161235.33	347258366.76	349262624.6	273619174.52	312863069.34
B1AV77	Aldehyde dehydrogenase	567992074.83	565074499.1	563594243.78	594448961.8	623627223.57	605981556.01
D3Z5I1	Zinc finger CCCH-type antiviral protein 1	183647255.72	185300376.72	217644308.47	206277039.7	181044306.04	166837509.16
Q8BW75	Amine oxidase [flavin-containing] B (EC 1.4.3.4) (Monoamine oxidase type B) (MAO-B)	10982650200.66	10797419128.8	10370580724.7	11949988639.55	11855274226.19	12076365524.12
P63017	Heat shock cognate 71 kDa protein (EC 3.6.4.10) (Heat shock 70 kDa protein 8)	19783786585.3	19850018363.16	19808543762.98	21660386045.92	20407323196.26	21123617747.06
Q9CQ65	S-methyl-5'-thioadenosine phosphorylase (EC 2.4.2.28) (5'-methylthioadenosine phosphorylase) (MTA phosphorylase) (MTAP) (MTAPase)	205735438.94	214517893.02	214163393.96	170800475.11	206740209.42	263453074.8
Q8BTY1	Kynurenine--oxoglutarate transaminase 1 (EC 2.6.1.7) (Cysteine-S-conjugate beta-lyase) (EC 4.4.1.13) (Glutamine transaminase K) (GTK) (Glutamine--phenylpyruvate transaminase) (EC 2.6.1.64) (Kynurenine aminotransferase 1) (Kynurenine aminotransferase I) (KATI) (Kynurenine--oxoglutarate transaminase I)	120716017.7	129561548.02	138737461.74	109790311.01	123601571.63	126946168.32
Q9R078	5'-AMP-activated protein kinase subunit beta-1 (AMPK subunit beta-1) (AMPKb)	13081911.4	19924709.83	14503156.1	23060347.77	11015885.01	11376549.67
G3UZ28	26S proteasome non-ATPase regulatory subunit 11 (Fragment)	108321273.71	90569810.83	93731733.52	126039699.42	135088156.14	115560121.77
Q9CQR4	Acyl-coenzyme A thioesterase 13 (Acyl-CoA thioesterase 13) (EC 3.1.2.-) (Hotdog-fold thioesterase superfamily member 2) (Palmitoyl-CoA hydrolase) (EC 3.1.2.2) (Thioesterase superfamily member 2) (THEM2)	1640932588.9	1648429697.09	1846375282.08	1605126009.74	1666552453.94	1769776187.73
Q9JLV5	Cullin-3 (CUL-3)	97489230.84	88965487.75	101551761.79	124588749.84	97165256.61	93999532.6
Q63886	UDP-glucuronosyltransferase 1A1 (UGT1A1) (EC 2.4.1.17) (UDP-glucuronosyltransferase 1-1) (UDPGT 1-1) (UGT1*1) (UGT1-01) (UGT1.1) (UGTBR1)	5361740418.17	5364459941.98	5252644974.83	5801228867.4	5397502532.58	6018580166.61
O54782	Epididymis-specific alpha-mannosidase (EC 3.2.1.24) (Mannosidase alpha class 2B member 2)	215428447.12	200784883.11	206094001.39	213408110.43	274368411.15	221820003.13
Q3TDN2	FAS-associated factor 2 (UBX domain-containing protein 8)	772367356.47	824026976.96	850317535.66	795552669.46	780184938.75	765764812.66
S4R2K0	Peptide deformylase (EC 3.5.1.88)	60830471.09	64762021.61	58969434.61	59694503.71	64647295.03	67678057.86
P08752	Guanine nucleotide-binding protein G(i) subunit alpha-2 (Adenylate cyclase-inhibiting G alpha protein)	217943745.23	233710940.63	251450198.77	233032256.3	200132005.76	215615830.16
Q9DCA5	Ribosome biogenesis protein BRX1 homolog (Brix domain-containing protein 2)	65053069.34	54352276.47	72368520.37	80177985.08	63949786.08	66614415.05
Q9Z1R9	Protease, serine 1 (trypsin 1) (Protease, serine, 1 (Trypsin 1)) (Trypsinogen 16)	1320348295.22	1340784785.41	1441589444.84	1512954054.0	1234628215.78	1328694140.61
Q8BLF1	Neutral cholesterol ester hydrolase 1 (NCEH) (EC 3.1.1.-) (Arylacetamide deacetylase-like 1) (Chlorpyrifos oxon-binding protein) (CPO-BP)	319968327.57	326473129.15	250593348.17	370381319.82	345991099.56	362584311.04
P50172	Corticosteroid 11-beta-dehydrogenase isozyme 1 (EC 1.1.1.146) (11-beta-hydroxysteroid dehydrogenase 1) (11-DH) (11-beta-HSD1) (11beta-HSD1A)	12135684154.66	11879418646.25	12486298384.67	13275045785.95	12322358008.71	12985074532.88
G5E902	Phosphate carrier protein, mitochondrial (Phosphate transport protein) (Solute carrier family 25 member 3)	8720500150.1	9377164956.33	8251244133.53	9495109489.93	9336274400.21	8768647956.2
Q91XD7	Protein disulfide isomerase Creld1 (EC 5.3.4.1) (Cysteine-rich with EGF-like domain protein 1)	52365392.37	54673532.52	60083546.19	48814660.33	57022085.4	51421361.94
Q3UZZ6	Sulfotransferase 1 family member D1 (ST1D1) (EC 2.8.2.-) (Amine N-sulfotransferase) (SULT-N) (Dopamine sulfotransferase Sult1d1) (Tyrosine-ester sulfotransferase)	153028595.91	145526521.91	161681632.09	161484567.69	156584853.67	168353717.47
Q60770	Syntaxin-binding protein 3 (MUNC-18-3) (Mammalian homolog of Unc-18c) (Munc-18c) (Protein unc-18 homolog 3) (Unc18-3) (Protein unc-18 homolog C) (Unc-18C)	327704708.6	339051066.76	302840243.17	376394305.2	343932567.5	335983886.88
Q3UMW8	Ceroid-lipofuscinosis neuronal protein 5 homolog (Protein CLN5) [Cleaved into: Ceroid-lipofuscinosis neuronal protein 5 homolog, secreted form]	60719650.02	63752234.21	72193529.63	61358671.44	54284165.7	64036319.15
Q3UW53	Protein Niban 1 (Protein FAM129A) (Protein Niban)	211617010.57	195869770.47	226659897.56	225632030.72	225147707.27	223674090.9
Q99L45	Eukaryotic translation initiation factor 2 subunit 2 (Eukaryotic translation initiation factor 2 subunit beta) (eIF-2-beta)	3430656030.9	3188534116.26	3171777974.79	3603233074.25	3607085724.8	4181221927.47
Q5SVW9	Transmembrane emp24 domain-containing protein 4 (Fragment)	984654444.34	919006185.23	988035006.39	1117621699.07	1008032602.56	1067029075.25
Q9EPK2	Protein XRP2	17642555.29	13594458.57	12793589.55	15221511.56	30836702.71	18275639.78
Q8CH18	Cell division cycle and apoptosis regulator protein 1 (Cell cycle and apoptosis regulatory protein 1) (CARP-1)	553609242.55	534055979.64	578940943.91	648635696.22	555370345.66	549189809.24
Q9Z2L6	Multiple inositol polyphosphate phosphatase 1 (EC 3.1.3.62) (2,3-bisphosphoglycerate 3-phosphatase) (2,3-BPG phosphatase) (EC 3.1.3.80) (Inositol (1,3,4,5)-tetrakisphosphate 3-phosphatase) (Ins(1,3,4,5)P(4) 3-phosphatase)	7111925.73	6254363.19	7302072.47	6248818.99	7329067.51	9625704.7
Q9DCN2	NADH-cytochrome b5 reductase 3 (B5R) (Cytochrome b5 reductase) (EC 1.6.2.2) (Diaphorase-1) [Cleaved into: NADH-cytochrome b5 reductase 3 membrane-bound form; NADH-cytochrome b5 reductase 3 soluble form]	16250356684.28	15111930510.99	16751632700.44	18490004705.5	15996226034.77	17734008558.21
Q9WUR9	Adenylate kinase 4, mitochondrial (AK 4) (EC 2.7.4.10) (EC 2.7.4.6) (Adenylate kinase 3-like) (Adenylate kinase isoenzyme 4) (GTP:AMP phosphotransferase AK4)	1013473679.41	1480939730.94	1033368126.3	945618991.41	840492994.2	967234499.01
Q924Z4	Ceramide synthase 2 (CerS2) (LAG1 longevity assurance homolog 2) (Sphingosine N-acyltransferase CERS2) (EC 2.3.1.24) (Translocating chain-associating membrane protein homolog 3) (TRAM homolog 3) (Tumor metastasis-suppressor gene 1 protein) (Very-long-chain ceramide synthase CERS2) (EC 2.3.1.297)	810486711.45	848906389.14	835276988.75	858089071.25	804647645.26	849435850.4
A0A0R4J1T1	Sorbin and SH3 domain-containing protein 2 (Fragment)	11532928.52	12106309.12	11807872.03	15857317.78	19896000.17	23129810.19
P47962	60S ribosomal protein L5	3018236555.04	2849580003.9	2917547417.94	3135910997.69	3238101034.52	3452629114.61
Q91VC9	Growth hormone-inducible transmembrane protein (Mitochondrial morphology and cristae structure 1) (MICS1)	991550731.99	1054895602.22	1121664820.27	925508311.44	1012464850.66	1023001806.95
P35917	Vascular endothelial growth factor receptor 3 (VEGFR-3) (EC 2.7.10.1) (Fms-like tyrosine kinase 4) (FLT-4) (Tyrosine-protein kinase receptor FLT4)	5399070.11	8198627.37	4165374.49	5549943.6	4375935.56	5701157.6
Q8BFR5	Elongation factor Tu, mitochondrial	7921378458.09	8169082990.32	7761484257.15	7547329678.14	8681243988.84	8790583922.54
Q9DA03	Complex III assembly factor LYRM7 (LYR motif-containing protein 7)	56654171.9	51718238.41	54720752.03	59259609.9	64115422.92	62681036.92
Q9DBJ1	Phosphoglycerate mutase 1 (EC 5.4.2.11) (EC 5.4.2.4) (BPG-dependent PGAM 1) (Phosphoglycerate mutase isozyme B) (PGAM-B)	1775784963.44	1856648434.75	1925351321.67	1835829117.4	1785112005.7	1789991451.54
Q6Y685	Transforming acidic coiled-coil-containing protein 1	65675775.07	76845729.49	70026164.75	69620617.93	58588533.02	65268520.92
P97452	Ribosome biogenesis protein BOP1 (Block of proliferation 1 protein)	468988520.25	442327133.08	445868759.26	542599468.24	493056762.6	497558464.46
P70349	Adenosine 5'-monophosphoramidase HINT1 (EC 3.9.1.-) (Desumoylating isopeptidase HINT1) (EC 3.4.22.-) (Histidine triad nucleotide-binding protein 1) (Protein kinase C inhibitor 1) (Protein kinase C-interacting protein 1) (PKCI-1)	73413820.6	63259968.81	68930696.12	86925234.01	73089226.04	86430534.57
Q8VC48	Peroxisome assembly protein 12 (Peroxin-12)	71899047.47	86776758.67	65480293.12	48336484.18	77602415.49	93343513.18
Q8CCS6	Polyadenylate-binding protein 2 (PABP-2) (Poly(A)-binding protein 2) (Nuclear poly(A)-binding protein 1) (Poly(A)-binding protein II) (PABII) (Polyadenylate-binding nuclear protein 1)	247624541.74	238365297.92	281974662.99	303977723.71	202495047.91	254762721.39
A0A0R4J1Z3	Transmembrane protein 33	305855655.45	290134795.62	340997452.37	299280768.23	320454264.25	330110238.85
Q64442	Sorbitol dehydrogenase (SDH) (SORD) (EC 1.1.1.-) (L-iditol 2-dehydrogenase) (EC 1.1.1.14) (Polyol dehydrogenase) (Xylitol dehydrogenase) (XDH) (EC 1.1.1.9)	1467694594.96	1469159524.26	1367652252.69	1649475427.65	1555475505.37	1532739830.6
Q9CYL5	Golgi-associated plant pathogenesis-related protein 1 (GAPR-1) (Golgi-associated PR-1 protein) (Glioma pathogenesis-related protein 2) (GliPR 2)	83134732.45	79994993.92	59279196.49	94492316.32	90061504.88	103943553.47
Q9CZM2	60S ribosomal protein L15	1293545954.99	1282251827.48	1399828346.87	1284313288.06	1395967398.75	1321577204.47
Q8K2B3	Succinate dehydrogenase [ubiquinone] flavoprotein subunit, mitochondrial (EC 1.3.5.1) (Flavoprotein subunit of complex II) (Fp)	13395984769.31	14438130820.56	12818719478.36	13409257842.11	14120513240.43	14390866347.41
A0A0U1RPJ5	NADH dehydrogenase [ubiquinone] 1 subunit C2	266070653.66	250819392.16	242978053.91	269863904.39	316097420.35	291485094.66
Q8C0L8	Conserved oligomeric Golgi complex subunit 5 (COG complex subunit 5) (Component of oligomeric Golgi complex 5)	51407899.89	38030722.52	47562065.84	49355437.29	70417714.91	58926720.13
Q8BSE0	Regulator of microtubule dynamics protein 2 (RMD-2) (mRMD-2) (Protein FAM82A1)	445151178.87	411405846.43	468797938.0	486431768.18	457651569.75	473237149.31
P97287	Induced myeloid leukemia cell differentiation protein Mcl-1 homolog (Bcl-2-related protein EAT/mcl1)	418484245.68	423426821.17	378818159.51	450052949.6	437425035.82	468176672.97
Q9DCX2	ATP synthase subunit d, mitochondrial (ATPase subunit d) (ATP synthase peripheral stalk subunit d)	6268954407.83	6524481779.92	6311563909.26	6434993899.82	6550476758.84	6544270195.52
E9Q179	G-rich sequence factor 1	85394855.99	92465714.4	97068842.52	97582486.26	85923463.33	68786231.01
Q03265	ATP synthase subunit alpha, mitochondrial (ATP synthase F1 subunit alpha)	153896197813.47	152631746841.46	156101654542.52	163480679276.81	160395727050.32	161557190382.41
A0A0R4J138	Arylsulfatase B	207210729.02	211113769.56	218131297.39	211657919.38	206194300.18	222908145.57
Q62318	Transcription intermediary factor 1-beta (TIF1-beta) (E3 SUMO-protein ligase TRIM28) (EC 2.3.2.27) (KRAB-A-interacting protein) (KRIP-1) (RING-type E3 ubiquitin transferase TIF1-beta) (Tripartite motif-containing protein 28)	1558129494.15	1466264695.59	1747150687.56	1642829378.42	1601547729.35	1588378077.52
Q3TFP0	Serine/arginine-rich-splicing factor 10	313611590.93	312594568.4	292456213.18	354689272.63	333438785.05	323512680.12
Q9EQ20	Methylmalonate-semialdehyde dehydrogenase [acylating], mitochondrial (MMSDH) (Malonate-semialdehyde dehydrogenase [acylating]) (EC 1.2.1.18) (EC 1.2.1.27) (Aldehyde dehydrogenase family 6 member A1)	22583619035.57	22983159156.68	23277467100.43	23078232509.11	23890221908.75	23305340325.05
P70452	Syntaxin-4	639206449.96	602929751.73	622693402.74	654452701.56	660147982.88	753458914.48
P62843	40S ribosomal protein S15 (RIG protein)	819407368.78	624385604.83	588775826.63	953105967.85	1086436760.01	948583684.76
Q9D0S9	Adenosine 5'-monophosphoramidase HINT2 (EC 3.9.1.-) (HINT-3) (Histidine triad nucleotide-binding protein 2, mitochondrial) (HINT-2)	1046128318.44	994624175.68	1045283513.15	1086525616.21	1096023992.39	1166800383.86
Q78PG9	Coiled-coil domain-containing protein 25	29568229.96	29125232.84	27665047.55	38967182.59	22873243.52	33716834.82
Q3UGP8	Putative Dol-P-Glc:Glc(2)Man(9)GlcNAc(2)-PP-Dol alpha-1,2-glucosyltransferase (EC 2.4.1.256) (Alpha-1,2-glucosyltransferase ALG10-A) (Alpha-2-glucosyltransferase ALG10-B) (Asparagine-linked glycosylation protein 10 homolog B)	3085438.5	3256503.01	3312591.48	2960879.87	3270284.9	3114829.95
E9Q9M5	Ubiquitin carboxyl-terminal hydrolase 19	725021421.15	917524896.89	750172455.84	609780876.3	830561582.03	636192983.69
P11499	Heat shock protein HSP 90-beta (Heat shock 84 kDa) (HSP 84) (HSP84) (Tumor-specific transplantation 84 kDa antigen) (TSTA)	4989184714.84	5123469762.58	5463031795.8	5357217645.65	4740998789.92	5043962949.75
Q9Z1Z0	General vesicular transport factor p115 (Protein USO1 homolog) (Transcytosis-associated protein) (TAP) (Vesicle-docking protein)	752272705.58	834990016.58	806403682.53	814273895.3	699674534.7	725541064.69
Q8BYU6	Torsin-1A-interacting protein 2	2700299338.74	2801776726.46	3163526860.35	2816398811.59	2519918499.58	2632039522.35
Q9D8Y1	Transmembrane protein 126A	436307699.9	413688900.14	402343155.08	507991258.54	448964284.27	470107166.24
P11352	Glutathione peroxidase 1 (GPx-1) (GSHPx-1) (EC 1.11.1.9) (Cellular glutathione peroxidase) (Selenium-dependent glutathione peroxidase 1)	6875286968.78	7250528415.71	7187995160.01	6924027346.95	7020131783.16	7034468794.74
Q8QZR5	Alanine aminotransferase 1 (ALT1) (EC 2.6.1.2) (Glutamate pyruvate transaminase 1) (GPT 1) (Glutamic--alanine transaminase 1) (Glutamic--pyruvic transaminase 1)	484832411.58	447122454.43	506447924.93	528916988.69	481552834.25	530589645.88
Q9WVM8	Kynurenine/alpha-aminoadipate aminotransferase, mitochondrial (KAT/AadAT) (2-aminoadipate aminotransferase) (2-aminoadipate transaminase) (EC 2.6.1.39) (Alpha-aminoadipate aminotransferase) (AadAT) (Kynurenine aminotransferase II) (Kynurenine--oxoglutarate aminotransferase II) (Kynurenine--oxoglutarate transaminase 2) (EC 2.6.1.7) (Kynurenine--oxoglutarate transaminase II)	4431812915.3	4436431088.57	3990786196.3	4952384150.67	4704516061.36	4696824087.72
D3YVR9	RIKEN cDNA 1110004F10 gene	8598054.9	8028637.87	9595256.16	6940539.24	9421061.95	10260126.76
Q80V86	Integrator complex subunit 8 (Int8)	67775169.23	73974301.85	95370698.83	60724261.82	60244519.6	60300350.23
P56480	ATP synthase subunit beta, mitochondrial (EC 7.1.2.2) (ATP synthase F1 subunit beta)	147969928802.79	148028779947.93	145638167095.95	160994874828.49	153254472954.08	153191701918.27
Q9CXZ1	NADH dehydrogenase [ubiquinone] iron-sulfur protein 4, mitochondrial (Complex I-18 kDa) (CI-18 kDa) (Complex I-AQDQ) (CI-AQDQ) (NADH-ubiquinone oxidoreductase 18 kDa subunit)	1242832825.89	1524782835.94	1148593006.49	1273815085.41	1211020935.3	1243149633.91
O35344	Importin subunit alpha-4 (Importin alpha Q2) (Qip2) (Karyopherin subunit alpha-3)	74299556.64	62189831.89	68261624.91	85254690.56	74302236.78	91191542.97
Q9D5T0	Outer mitochondrial transmembrane helix translocase (EC 7.4.2.-) (ATPase family AAA domain-containing protein 1) (Thorase)	1347853814.29	1213005067.38	1441995687.88	1482088774.79	1344204416.8	1449525954.25
Q6P4T2	U5 small nuclear ribonucleoprotein 200 kDa helicase (EC 3.6.4.13) (BRR2 homolog) (U5 snRNP-specific 200 kDa protein) (U5-200KD)	1912514403.92	1933975518.44	1920291564.18	2059576898.67	1926239338.37	1996819653.34
Q8BGC0	HIV Tat-specific factor 1 homolog	39615812.06	48370008.91	42998093.45	32742186.81	28064308.37	52168170.18
Q9CQV1	Mitochondrial import inner membrane translocase subunit TIM16 (Mitochondria-associated granulocyte macrophage CSF-signaling molecule) (Presequence translocated-associated motor subunit PAM16)	382605887.07	387342630.69	389487423.18	430093046.05	397296377.63	363598818.7
Q9QXZ6	Solute carrier organic anion transporter family member 1A1 (Sodium-independent organic anion-transporting polypeptide 1) (OATP-1) (Solute carrier family 21 member 1)	422158545.12	415056580.4	428611501.34	425352984.67	408703880.08	492580743.47
Q64516	Glycerol kinase (GK) (Glycerokinase) (EC 2.7.1.30) (ATP:glycerol 3-phosphotransferase)	194653670.95	221696182.7	211655733.78	170219226.71	199421600.59	199678816.53
Q99LD9	Translation initiation factor eIF-2B subunit beta (eIF-2B GDP-GTP exchange factor subunit beta)	152734318.19	167061039.1	190722194.15	141169275.33	145425366.56	143582056.23
P58059	28S ribosomal protein S21, mitochondrial (MRP-S21) (S21mt)	208938902.45	208722159.06	194237293.41	227427355.25	222766187.68	219960444.58
Q9JIX8	Apoptotic chromatin condensation inducer in the nucleus (Acinus)	1055099847.28	1029874917.31	1026944431.34	1160529680.36	1073332923.62	1129246449.72
Q9JJT0	RNA 3'-terminal phosphate cyclase-like protein	54856425.09	42867818.94	23828127.94	88403368.61	57630534.05	67042817.54
Q8BK03	Mitoguardin 2 (Protein FAM73B)	15464808.64	11243723.47	17340106.48	32938809.52	38124275.44	23025920.93
Q8BMF4	Dihydrolipoyllysine-residue acetyltransferase component of pyruvate dehydrogenase complex, mitochondrial (EC 2.3.1.12) (Dihydrolipoamide acetyltransferase component of pyruvate dehydrogenase complex) (Pyruvate dehydrogenase complex component E2) (PDC-E2) (PDCE2)	2819590284.75	2857836184.55	3059805129.41	2965785060.34	2702249587.56	2919582640.08
P62141	Serine/threonine-protein phosphatase PP1-beta catalytic subunit (PP-1B) (EC 3.1.3.16) (EC 3.1.3.53)	73603763.82	89332599.89	66847424.76	82773012.15	68910101.57	70800165.62
P04627	Serine/threonine-protein kinase A-Raf (EC 2.7.11.1) (Proto-oncogene A-Raf)	27438340.17	33044349.66	33621306.7	28276674.99	23586935.45	23103902.5
Q8BH95	Enoyl-CoA hydratase, mitochondrial (EC 4.2.1.17) (Enoyl-CoA hydratase 1) (Short-chain enoyl-CoA hydratase) (SCEH)	10938610533.08	11024923884.57	10290368384.63	11244049954.35	11650417080.24	11938491977.77
E9QNN1	DEAH box protein 9 (EC 3.6.4.13) (Nuclear DNA helicase II)	3010291736.25	2972573354.6	3176417150.17	3159360504.56	3073575906.21	3085175064.28
Q8BM55	Transmembrane protein 214	696803502.27	670065207.23	602742481.57	683679214.95	817326580.08	796267881.23
O70325	Phospholipid hydroperoxide glutathione peroxidase (PHGPx) (EC 1.11.1.12) (Glutathione peroxidase 4) (GPx-4) (GSHPx-4)	422215151.26	441288759.14	412524951.04	420053082.23	426369819.66	468035391.81
Q9CXT8	Mitochondrial-processing peptidase subunit beta (EC 3.4.24.64) (Beta-MPP) (P-52)	517358193.41	523219803.99	509775202.86	536390979.68	538151095.16	548758345.92
Q8C166	Copine-1 (Copine I)	781829636.74	900605111.6	730343426.93	889130486.64	711816882.4	786632101.92
Q8BGR2	Volume-regulated anion channel subunit LRRC8D (Leucine-rich repeat-containing protein 5) (Leucine-rich repeat-containing protein 8D)	33724113.29	31088786.44	38258045.34	32462518.54	36621382.24	34791100.2
Q3TH34	DENN domain-containing protein 10	42635312.99	41960853.98	42823672.74	40266061.54	38613842.89	55183520.68
Q99MZ7	Peroxisomal trans-2-enoyl-CoA reductase (TERP) (EC 1.3.1.38)	5516964950.93	5596126619.5	6121168613.65	5569849764.09	5292334657.27	5781404156.6
Q9CXI0	2-methoxy-6-polyprenyl-1,4-benzoquinol methylase, mitochondrial (EC 2.1.1.201) (Ubiquinone biosynthesis methyltransferase COQ5)	410401247.27	427642731.93	434795678.18	478420894.18	436290687.58	331768574.05
Q91XC9	Peroxisomal membrane protein PEX16 (Peroxin-16) (Peroxisomal biogenesis factor 16)	116412605.12	140741923.4	129890687.49	108853523.77	115064538.83	104796716.71
O88425	Nucleoside diphosphate kinase 6 (NDK 6) (NDP kinase 6) (EC 2.7.4.6) (nm23-M6)	13682364.88	14003934.2	14078466.37	13186874.69	14063883.18	14905085.85
A0A494BAI5	Ferrochelatase (EC 4.99.1.1)	1819435081.76	1837859498.65	1709501018.71	1960357741.83	1886603543.03	1935882057.46
Q9D1Q4	Dolichol-phosphate mannosyltransferase subunit 3 (Dolichol-phosphate mannose synthase subunit 3) (DPM synthase subunit 3) (Dolichyl-phosphate beta-D-mannosyltransferase subunit 3) (Mannose-P-dolichol synthase subunit 3) (MPD synthase subunit 3)	46868562.83	49045680.7	28660461.63	50360516.58	51559121.07	59869508.95
E9PVP0	START domain-containing protein 10	288843069.49	286734423.37	274596113.1	279733689.35	323573036.19	315880443.72
Q8BJZ4	28S ribosomal protein S35, mitochondrial (MRP-S35) (S35mt)	437369565.57	346295226.41	455155713.6	463014624.21	464567556.62	511085640.54
B1AU74	Motile sperm domain-containing protein 2	249720335.81	240823495.55	249612020.88	277533969.67	228409328.35	284570927.71
P14733	Lamin-B1	2380862098.14	2317720522.03	2253595907.48	2518362038.63	2618529181.91	2491392908.41
Q8CHQ9	N-acetyltransferase family 8 member 2 (EC 2.3.1.-) (Camello-like protein 2) (N-acetyltransferase-like protein CML2)	504294733.74	543743568.41	614764892.6	486517210.83	478974255.74	470672226.52
Q924M7	Mannose-6-phosphate isomerase (EC 5.3.1.8) (Phosphohexomutase) (Phosphomannose isomerase) (PMI)	38924346.02	18692680.23	26999669.0	50175719.91	54174892.39	47782463.4
Q6NZJ5	Intersectin-1 (Itsn1 protein)	85698432.2	103354365.61	77221278.81	80956778.05	91651076.57	86402231.79
Q62095	ATP-dependent RNA helicase DDX3Y (EC 3.6.4.13) (D1Pas1-related sequence 1) (DEAD box protein 3, Y-chromosomal) (DEAD-box RNA helicase DEAD2) (mDEAD2)	83878322.47	80451359.45	75786118.39	83436951.46	91612750.16	97963265.93
Q9D024	PAT complex subunit CCDC47 (Adipocyte-specific protein 4) (Calumin) (Coiled-coil domain-containing protein 47)	1243135017.69	1220861993.39	1241745776.6	1299180821.66	1252426098.19	1352824307.83
Q9CQ49	Nuclear cap-binding protein subunit 2 (20 kDa nuclear cap-binding protein) (NCBP 20 kDa subunit) (CBP20)	184499807.29	165839509.57	229666038.66	51417915.32	206481155.76	291868684.06
Q9CQE8	RNA transcription, translation and transport factor protein	419960191.18	469729248.09	477866136.28	363359096.54	387805033.6	457608427.48
Q9DCG6	Phenazine biosynthesis-like domain-containing protein 1 (EC 5.1.-.-)	461593017.72	537983566.67	503297245.34	459938285.57	447487785.89	421492540.44
Q5RKZ7	Molybdenum cofactor biosynthesis protein 1 [Includes: GTP 3',8-cyclase (EC 4.1.99.22) (Molybdenum cofactor biosynthesis protein A); Cyclic pyranopterin monophosphate synthase (EC 4.6.1.17) (Molybdenum cofactor biosynthesis protein C)]	229129087.75	262737685.0	254894886.88	210840043.77	232344178.0	215523978.39
Q60876	Eukaryotic translation initiation factor 4E-binding protein 1 (4E-BP1) (eIF4E-binding protein 1) (Phosphorylated heat- and acid-stable protein regulated by insulin 1) (PHAS-I)	9627028.49	11172123.02	11451668.72	19613533.61	11961004.32	18033343.71
Q9D6Z1	Nucleolar protein 56 (Nucleolar protein 5A)	2425335547.4	2396981427.22	2291842009.89	2735243762.25	2547092594.82	2440545855.46
Q8BHE8	m-AAA protease-interacting protein 1, mitochondrial (Matrix AAA peptidase-interacting protein 1)	322353338.34	297723651.45	368833826.91	312195650.95	374280865.6	298531091.38
A2AS89	Agmatinase, mitochondrial (EC 3.5.3.11) (Agmatine ureohydrolase) (AUH)	3200419350.26	3477046846.09	3078257920.31	3111853453.3	3277441307.25	3446986255.79
Q99KB8	Hydroxyacylglutathione hydrolase, mitochondrial (EC 3.1.2.6) (Glyoxalase II) (Glx II)	1175434196.71	1097375873.36	1266979898.26	1327588640.7	1057860579.48	1271681434.35
G3X9Z4	PCF11 cleavage and polyadenylation factor subunit	5026934.52	4250044.04	7411165.85	5352079.11	4330240.0	4501659.16
Q61656	Probable ATP-dependent RNA helicase DDX5 (EC 3.6.4.13) (DEAD box RNA helicase DEAD1) (mDEAD1) (DEAD box protein 5) (RNA helicase p68)	2935600402.22	2880834057.53	3108790235.57	2843315428.44	3030986794.09	3168600680.38
A2CG76	Histone-lysine N-methyltransferase EHMT2	8572042.41	10925597.69	10099623.51	9807989.09	6753319.19	6516888.08
Q99JR1	Sideroflexin-1	4338325648.99	4509464218.68	4272962252.77	4138052029.82	4702926390.27	4579057023.17
Q8CGC7	Bifunctional glutamate/proline--tRNA ligase (Bifunctional aminoacyl-tRNA synthetase) [Includes: Glutamate--tRNA ligase (EC 6.1.1.17) (Glutamyl-tRNA synthetase) (GluRS); Proline--tRNA ligase (EC 6.1.1.15) (Prolyl-tRNA synthetase) (ProRS)]	4531531281.55	4129633219.92	3968257104.26	4930608253.76	5227218423.21	4874969150.09
K3W4S6	Glycogenin	30792949.9	23908040.14	17070341.43	20534397.85	48086724.5	46575033.13
Q9EP71	Ankycorbin (Ankyrin repeat and coiled-coil structure-containing protein) (Novel retinal pigment epithelial cell protein) (Retinoic acid-induced protein 14) (p125)	534128145.1	526951064.2	524748691.88	518158490.89	575392283.73	586192836.34
Q6DYE8	Ectonucleotide pyrophosphatase/phosphodiesterase family member 3 (E-NPP 3) (Phosphodiesterase I beta) (PD-Ibeta) (Phosphodiesterase I/nucleotide pyrophosphatase 3) (CD antigen CD203c) [Includes: Alkaline phosphodiesterase I (EC 3.1.4.1); Nucleotide pyrophosphatase (NPPase) (EC 3.6.1.9) (Nucleotide diphosphatase)]	16469326.06	13615025.62	11988625.96	30971557.39	27321736.26	28196894.51
D3Z456	39S ribosomal protein L3, mitochondrial	221885873.94	232395650.27	207354155.07	223048768.41	263733790.92	207863750.62
Q921M3	Splicing factor 3B subunit 3 (Pre-mRNA-splicing factor SF3b 130 kDa subunit) (SF3b130) (Spliceosome-associated protein 130) (SAP 130)	1584052071.27	1419271465.97	1480995466.24	1874875692.52	1596436969.49	1719966462.87
Q569X9	Cytochrome P450, family 2, subfamily c, polypeptide 67	28950833.23	26495496.32	31934536.79	30142263.88	29235708.12	30350081.38
Q9Z1M8	Protein Red (Cytokine IK) (IK factor) (Protein RER)	151445322.57	159880508.01	200439160.95	120183821.88	146706486.26	150354485.99
[truncated: 2,453 more rows]
